# Supplementary material for: Multiple-Race Stem Rust Resistance Loci Identified in Durum Wheat Using Genome-Wide Association Mapping
Source: Front Plant Sci. 2020 Dec 17;11:598509. doi: 10.3389/fpls.2020.598509 (PMC7773921; doi:10.3389/fpls.2020.598509)
Supplement: Supplementary Table 3 — Lists of SNPs significantly associated with field resistance to Pgt races in Ethiopia during the off-season 2018 (ETOS18) identified using MLM. [file Table_3.xlsx]

## Sheet: Supplementary_Table.3
Supplementary TABLE| 3: Lists of SNPs significantly associated with field resistance to Pgt races in Ethiopia during the off-season 2018 (ETOS18) identified using MLM.
SNP	Chromosome	Position	P.value	maf	Alleles	Favorable_Allele_Freq.	nobs	Rsquare.of.Model.without.SNP	Rsquare.of.Model.with.SNP	FDR_Adjusted_P-values	effect	Variance_explained	Proposed_Gene/Allele
S1B_587942809	1B	587942809	1.06392e-05	0.0530035	T/C	0.0530035	283	0.360766	0.406699	0.00598489	-9.19706	4.59337	Edae et al. (2018)
S1B_620602482	1B	620602482	8.40342e-05	0.0636042	A/G	0.0636042	283	0.360766	0.397136	0.0270775	-7.26346	3.63705	Letta et al. (2014)
S2A_67311951	2A	67311951	2.50609e-05	0.0547703	C/T	0.0547703	283	0.360766	0.402706	0.0103529	-7.93372	4.19409	Likely novel
S2A_699774613	2A	699774613	0.000182783	0.0547703	A/C	0.0547703	283	0.360766	0.393604	0.0493124	-7.12573	3.28379	⁃
S2B_56938728	2B	56938728	0.000170434	0.0512367	T/C	0.0512367	283	0.360766	0.39392	0.0464548	-7.23329	3.31544	⁃
S2B_780938491	2B	780938491	4.72308e-05	0.0583039	C/G	0.0583039	283	0.360766	0.399779	0.0166498	-8.5007	3.90129	Sr28/Sr16
S3B_38937548	3B	38937548	0.00012774	0.0636042	T/G	0.0636042	283	0.360766	0.395228	0.0363152	-7.18986	3.44622	⁃
S3B_55889860	3B	55889860	3.48621e-05	0.0636042	G/C	0.0636042	283	0.360766	0.401179	0.0131674	-8.13867	4.04131	Yu et al. (2011)
S3B_97870708	3B	97870708	6.64385e-06	0.0547703	A/G	0.0547703	283	0.360766	0.40891	0.00408504	-10.0668	4.81441	Likely novel
S3B_724805496	3B	724805496	0.000120085	0.10424	G/A	0.10424	283	0.360766	0.395509	0.035277	-4.31673	3.47431	Sr12
S4A_619746683	4A	619746683	1.28888e-08	0.0530035	A/G	0.0530035	283	0.360766	0.439214	2.00451e-05	-13.9965	7.84488	Likely novel
S5B_688838898	5B	688838898	8.60287e-05	0.0600707	G/A	0.0600707	283	0.360766	0.397029	0.0270775	-7.4153	3.62633	Likely novel
S6A_28859024	6A	28859024	1.8707e-05	0.0512367	G/A	0.0512367	283	0.360766	0.404065	0.00838295	-10.0206	4.32993	Likely novel
S6A_334834338	6A	334834338	3.2074e-08	0.0512367	G/A	0.0512367	283	0.360766	0.434682	3.99285e-05	-11.8078	7.39161	Likely novel
S6A_609622362	6A	609622362	0.000133382	0.171378	T/C	0.828622	283	0.360766	0.395031	0.037121	4.22371	3.42658	Sr13
S6A_609635619	6A	609635619	9.77642e-07	0.0530035	A/G	0.0530035	283	0.360766	0.418018	0.000760232	-9.75913	5.72529	⁃
S6A_609635640	6A	609635640	0.000149321	0.15371	G/A	0.84629	283	0.360766	0.394519	0.0411241	4.46723	3.37535	Sr13
S6A_610171399	6A	610171399	3.07789e-05	0.180212	A/G	0.819788	283	0.360766	0.401755	0.0121457	4.5506	4.09889	Sr13
S6A_610495870	6A	610495870	5.70703e-05	0.176678	A/T	0.823322	283	0.360766	0.398909	0.0193446	4.3767	3.81429	Sr13
S6A_612043936	6A	612043936	0.000130636	0.30212	T/C	0.69788	283	0.360766	0.395126	0.0367436	-3.36234	3.43603	Sr13
S6A_612802438	6A	612802438	1.00732e-07	0.291519	A/C	0.291519	283	0.360766	0.429043	0.000110969	4.54966	6.82775	Sr13
S6A_612832613	6A	612832613	5.82163e-07	0.261484	C/T	0.261484	283	0.360766	0.420512	0.00049651	4.4895	5.97469	Sr13
S6A_612957317	6A	612957317	2.62525e-06	0.265018	G/A	0.734982	283	0.360766	0.413301	0.00177972	4.1732	5.25355	Sr13
S6A_613055519	6A	613055519	5.2959e-07	0.263251	T/C	0.736749	283	0.360766	0.420969	0.000480709	4.4818	6.02036	Sr13
S6A_613131839	6A	613131839	1.30462e-06	0.261484	G/A	0.738516	283	0.360766	0.416636	0.000958135	4.34434	5.58702	Sr13
S6A_613194512	6A	613194512	4.51059e-07	0.261484	C/T	0.738516	283	0.360766	0.421745	0.000425912	4.52396	6.0979	Sr13
S6A_613256520	6A	613256520	1.89494e-07	0.273852	T/C	0.726148	283	0.360766	0.425954	0.000192693	4.61441	6.51889	Sr13
S6A_613288180	6A	613288180	1.70166e-05	0.173145	A/G	0.826855	283	0.360766	0.404506	0.00789303	4.38852	4.37402	Sr13
S6A_613294106	6A	613294106	1.08664e-05	0.169611	C/T	0.830389	283	0.360766	0.4066	0.00598534	4.55778	4.58347	Sr13
S6A_613294155	6A	613294155	5.45454e-07	0.265018	G/T	0.734982	283	0.360766	0.420827	0.000480709	4.45948	6.00611	Sr13
S6A_613547583	6A	613547583	6.505e-06	0.174912	G/C	0.825088	283	0.360766	0.409009	0.00408504	4.61274	4.82435	Sr13
S6A_613576841	6A	613576841	1.1769e-05	0.187279	G/C	0.812721	283	0.360766	0.406227	0.0061012	4.45891	4.54613	Sr13
S6A_614329660	6A	614329660	9.11159e-05	0.20318	A/T	0.79682	283	0.360766	0.396767	0.0283413	3.64781	3.6001	Sr13
S6A_615604386	6A	615604386	2.22451e-06	0.310954	A/T	0.689046	283	0.360766	0.414089	0.00158956	4.19077	5.33233	Sr13
S6A_615617605	6A	615617605	1.56499e-05	0.183746	A/G	0.816254	283	0.360766	0.404896	0.00766236	4.2747	4.41304	Sr13
S6A_615619215	6A	615619215	7.52213e-06	0.180212	G/A	0.819788	283	0.360766	0.408326	0.0044195	4.51291	4.75602	Sr13
S7A_139258774	7A	139258774	0.000119278	0.159011	A/T	0.159011	283	0.360766	0.395539	0.035277	-4.01294	3.47738	⁃
S7A_683235350	7A	683235350	1.50587e-05	0.0777385	C/A	0.0777385	283	0.360766	0.405076	0.007512	-6.34615	4.431	Sr22
S7A_683644765	7A	683644765	1.6859e-05	0.0795053	A/C	0.0795053	283	0.360766	0.404549	0.00789303	-6.17186	4.37836	Sr22
S7A_684386422	7A	684386422	0.000100819	0.146643	C/T	0.146643	283	0.360766	0.396305	0.0309947	-4.44969	3.55394	Sr22
S7A_684422202	7A	684422202	8.32603e-05	0.127208	A/G	0.127208	283	0.360766	0.397178	0.0270775	-4.65712	3.64128	Sr22
S7A_684577265	7A	684577265	3.56071e-05	0.0812721	A/G	0.0812721	283	0.360766	0.401081	0.0132594	-5.95997	4.03154	Sr22
S7A_684578569	7A	684578569	1.63175e-05	0.0830389	C/G	0.0830389	283	0.360766	0.404701	0.00784397	-6.23162	4.39357	Sr22
S7A_684752182	7A	684752182	6.4819e-05	0.0830389	G/A	0.0830389	283	0.360766	0.398324	0.021693	-5.77702	3.75588	Sr22
S7A_685683430	7A	685683430	3.2079e-05	0.0848057	C/T	0.0848057	283	0.360766	0.401563	0.0122918	-5.85914	4.07976	Sr22
S7A_685684672	7A	685684672	8.55141e-05	0.0883392	C/T	0.0883392	283	0.360766	0.397056	0.0270775	-5.42107	3.62907	Sr22
S7A_685815784	7A	685815784	8.62111e-06	0.0812721	T/G	0.0812721	283	0.360766	0.407685	0.00495508	-6.55362	4.69197	Sr22
S7A_686094342	7A	686094342	5.42028e-05	0.0971731	A/G	0.0971731	283	0.360766	0.399145	0.0186113	-6.13298	3.83797	Sr22
S7A_686811682	7A	686811682	4.67339e-05	0.0742049	T/C	0.0742049	283	0.360766	0.399827	0.0166498	-6.06872	3.90616	Sr22
S7A_686849268	7A	686849268	1.96691e-05	0.0759717	G/C	0.0759717	283	0.360766	0.403832	0.00866718	-6.40612	4.3066	Sr22
S7A_686964735	7A	686964735	1.16198e-05	0.0777385	C/G	0.0777385	283	0.360766	0.406287	0.0061012	-6.49492	4.5521	Sr22
S7A_687410326	7A	687410326	5.27669e-05	0.0565371	A/G	0.0565371	283	0.360766	0.399269	0.0183566	-8.36055	3.85031	Sr22
S7A_687774090	7A	687774090	1.74243e-05	0.0936396	C/T	0.0936396	283	0.360766	0.404396	0.00794278	-6.249	4.36299	Sr22
S7A_687798481	7A	687798481	7.05657e-06	0.0777385	A/T	0.0777385	283	0.360766	0.408626	0.00424019	-7.43819	4.78606	Sr22
S7A_688882132	7A	688882132	2.5257e-06	0.102473	T/G	0.102473	283	0.360766	0.413485	0.00175729	-6.74365	5.27193	Sr22
S7A_688885145	7A	688885145	0.00010676	0.0971731	G/A	0.0971731	283	0.360766	0.396044	0.0320753	-5.51413	3.52784	Sr22
S7A_689090791	7A	689090791	8.00506e-05	0.0954064	T/C	0.0954064	283	0.360766	0.397358	0.0264557	-5.6614	3.65925	Sr22
S7A_690016567	7A	690016567	1.72322e-08	0.0512367	C/T	0.0512367	283	0.360766	0.437767	2.53112e-05	-12.0807	7.7001	Sr22
S7A_690811708	7A	690811708	6.86755e-08	0.0600707	A/G	0.0600707	283	0.360766	0.430924	7.8944e-05	-11.8749	7.01585	Sr22
S7A_690940195	7A	690940195	2.86859e-10	0.0565371	C/A	0.0565371	283	0.360766	0.458514	1.26405e-06	-14.5895	9.77487	Sr22
S7A_691030882	7A	691030882	4.21327e-05	0.0883392	G/C	0.0883392	283	0.360766	0.400305	0.0152595	-6.24293	3.9539	Sr22
S7A_691181565	7A	691181565	2.06262e-05	0.0865724	G/T	0.0865724	283	0.360766	0.403611	0.00893996	-6.65057	4.28451	Sr22
S7A_691818237	7A	691818237	1.49643e-05	0.0848057	G/C	0.0848057	283	0.360766	0.405105	0.007512	-6.7681	4.43393	Sr22
S7A_693246434	7A	693246434	2.75333e-05	0.0883392	C/A	0.0883392	283	0.360766	0.40227	0.0111993	-6.48072	4.15048	Sr22
S7A_693249957	7A	693249957	2.40281e-05	0.0883392	G/C	0.0883392	283	0.360766	0.402902	0.0100838	-6.39021	4.21361	Sr22
S7A_693891779	7A	693891779	2.86363e-05	0.0865724	C/A	0.0865724	283	0.360766	0.402088	0.0114715	-6.48456	4.13229	Sr22
S7A_693915965	7A	693915965	2.11461e-08	0.0706714	A/T	0.0706714	283	0.360766	0.436748	2.79541e-05	-10.5107	7.59828	Sr22
S7A_694006046	7A	694006046	3.2074e-05	0.0865724	A/G	0.0865724	283	0.360766	0.401564	0.0122918	-6.42975	4.07983	Sr22
S7A_697030510	7A	697030510	1.12536e-05	0.0918728	A/G	0.0918728	283	0.360766	0.406436	0.00607213	-7.14756	4.56708	Sr22
S7A_697030516	7A	697030516	1.34564e-10	0.0547703	G/A	0.0547703	283	0.360766	0.462426	8.89437e-07	-14.5459	10.1661	Sr22
S7A_698390754	7A	698390754	2.31615e-05	0.0954064	T/G	0.0954064	283	0.360766	0.403072	0.00987688	-6.9106	4.23066	Sr22
S7A_700727874	7A	700727874	1.2371e-10	0.0583039	G/C	0.0583039	283	0.360766	0.462862	8.89437e-07	-14.5269	10.2097	Sr22
S7A_700805183	7A	700805183	1.18547e-09	0.0759717	A/T	0.0759717	283	0.360766	0.451246	3.13427e-06	-12.6233	9.04805	Sr22
S7A_706027775	7A	706027775	0.000123524	0.498233	A/G	0.498233	283	0.360766	0.39538	0.0358884	-3.92571	3.46147	Sr22
S7A_710171609	7A	710171609	8.19702e-10	0.0547703	A/G	0.0547703	283	0.360766	0.453128	2.60741e-06	-13.8344	9.23623	Sr22
S7A_714327927	7A	714327927	1.33372e-09	0.065371	G/A	0.065371	283	0.360766	0.450646	3.20567e-06	-13.226	8.98807	Sr22
S7A_714370100	7A	714370100	5.1448e-09	0.0512367	A/G	0.0512367	283	0.360766	0.443816	9.06823e-06	-13.2078	8.30507	Sr22
S7A_714975616	7A	714975616	3.32246e-08	0.090106	C/T	0.090106	283	0.360766	0.434507	3.99285e-05	-9.10505	7.37416	Sr22
S7A_717517491	7A	717517491	1.99869e-09	0.0547703	G/A	0.0547703	283	0.360766	0.448592	4.40361e-06	-13.4773	8.78261	Sr22
S7A_717518884	7A	717518884	8.88979e-11	0.0583039	T/C	0.0583039	283	0.360766	0.464579	8.89437e-07	-14.6499	10.3813	Sr22
S7A_718484217	7A	718484217	1.83418e-07	0.0971731	T/C	0.0971731	283	0.360766	0.426113	0.000192693	-9.32381	6.53477	Sr22
S7A_719231181	7A	719231181	8.82596e-07	0.0671378	G/A	0.0671378	283	0.360766	0.41851	0.000712502	-9.80628	5.7744	Sr22
S7A_719698163	7A	719698163	3.34168e-09	0.0583039	A/C	0.0583039	283	0.360766	0.445991	6.31077e-06	-13.5192	8.52254	Sr22
S7A_719787589	7A	719787589	9.87822e-09	0.0512367	T/G	0.0512367	283	0.360766	0.440544	1.63231e-05	-13.8185	7.97781	Sr22
S7A_721720978	7A	721720978	2.70503e-09	0.0636042	A/T	0.0636042	283	0.360766	0.447059	5.5014e-06	-12.8531	8.62935	Sr22
S7A_724486791	7A	724486791	3.44302e-07	0.10424	G/C	0.10424	283	0.360766	0.423052	0.000337149	-8.19865	6.22864	Sr22
S7A_724668618	7A	724668618	1.95036e-08	0.0759717	A/G	0.0759717	283	0.360766	0.43715	2.71397e-05	-10.3343	7.63848	Sr22
S7A_724668652	7A	724668652	5.56776e-10	0.0512367	A/G	0.0512367	283	0.360766	0.455107	2.10294e-06	-13.9105	9.43412	Sr22
S7B_622041448	7B	622041448	8.89314e-07	0.0742049	C/T	0.0742049	283	0.360766	0.418473	0.000712502	-9.83022	5.77075	likely Sr17
S7B_644041948	7B	644041948	3.43571e-06	0.0583039	C/A	0.0583039	283	0.360766	0.412024	0.00227092	-9.40939	5.12587	likely Sr17
SUN_151516737	UN	151516737	3.96116e-05	0.127208	T/C	0.127208	283	0.360766	0.400589	0.0145457	-5.13124	3.98235	⁃
SUN_151742792	UN	151742792	1.34564e-10	0.0547703	T/C	0.0547703	283	0.360766	0.462426	8.89437e-07	-14.5459	10.1661	⁃
SUN_151847140	UN	151847140	2.86859e-10	0.0565371	C/A	0.0565371	283	0.360766	0.458514	1.26405e-06	-14.5895	9.77487	⁃
SUN_153093563	UN	153093563	1.05465e-06	0.0989399	A/G	0.0989399	283	0.360766	0.417655	0.000796683	-6.56417	5.68892	⁃
SUN_153928527	UN	153928527	8.87578e-10	0.0547703	T/A	0.0547703	283	0.360766	0.452722	2.60741e-06	-14.4825	9.19561	⁃
SUN_166522707	UN	166522707	4.69184e-06	0.0530035	T/C	0.0530035	283	0.360766	0.41055	0.00302555	-10.6585	4.97844	⁃
SUN_288369273	UN	288369273	0.000126497	0.0777385	G/C	0.0777385	283	0.360766	0.395272	0.0363152	-5.97294	3.45066	⁃
SUN_412024226	UN	412024226	0.000106281	0.10424	T/C	0.10424	283	0.360766	0.396065	0.0320753	-5.10833	3.52989	⁃

## Sheet: Supplementary_Table.4
Supplementary TABLE| 4: Lists of SNPs significantly associated with field resistance to Pgt races in Ethiopia during the main-season 2018 (ETMS18) identified using MLM.
SNP	Chromosome	Position	P.value	maf	Alleles	Favorable_Allele_Freq.	nobs	Rsquare.of.Model.without.SNP	Rsquare.of.Model.with.SNP	FDR_Adjusted_P-values	effect	Variance_explained	Proposed_Gene/Allele
S1B_183096071	1B	183096071	6.71491e-05	0.0547703	C/T	0.94523	283	0.414106	0.448382	0.0455219	0.578623	3.42764	-
S3B_97870708	3B	97870708	2.06964e-05	0.0547703	A/G	0.0547703	283	0.414106	0.453361	0.0160939	-0.841545	3.92555	Likely novel
S4A_619746683	4A	619746683	2.35104e-08	0.0530035	A/G	0.0530035	283	0.414106	0.483266	4.55712e-05	-1.20702	6.916	Likely novel
S6A_334834338	6A	334834338	6.5006e-08	0.0512367	G/A	0.0512367	283	0.414106	0.478657	0.000107418	-1.02525	6.45519	Likely novel
S6A_609635619	6A	609635619	4.60871e-06	0.0530035	A/G	0.0530035	283	0.414106	0.459813	0.00435177	-0.81448	4.57076	-
S6A_609635640	6A	609635640	7.44448e-05	0.15371	G/A	0.84629	283	0.414106	0.447949	0.048006	0.41225	3.38434	Sr13
S6A_610133407	6A	610133407	4.07671e-05	0.166078	A/G	0.833922	283	0.414106	0.450485	0.0283643	0.419196	3.63789	Sr13
S6A_611495915	6A	611495915	8.47038e-07	0.15371	G/A	0.84629	283	0.414106	0.467212	0.00101795	0.5045	5.31067	Sr13
S6A_612043936	6A	612043936	1.28142e-06	0.30212	T/C	0.30212	283	0.414106	0.465392	0.00141165	-0.379728	5.12869	Sr13
S7A_682951819	7A	682951819	3.52255e-05	0.0600707	C/T	0.0600707	283	0.414106	0.451103	0.025171	-0.830877	3.69969	Sr22
S7A_690811708	7A	690811708	1.92737e-07	0.0600707	A/G	0.0600707	283	0.414106	0.473779	0.000283099	-1.00263	5.96734	Sr22
S7A_690940195	7A	690940195	3.10199e-09	0.0565371	C/A	0.0565371	283	0.414106	0.492564	2.72326e-05	-1.19647	7.84585	Sr22
S7A_693915965	7A	693915965	1.03424e-05	0.0706714	A/G	0.0706714	283	0.414106	0.456328	0.00911477	-0.720791	4.22222	Sr22
S7A_697030510	7A	697030510	2.95192e-05	0.0918728	A/G	0.0918728	283	0.414106	0.451851	0.0216794	-0.596897	3.77459	Sr22
S7A_697030516	7A	697030516	8.09687e-09	0.0547703	G/A	0.0547703	283	0.414106	0.488139	3.56788e-05	-1.13994	7.40337	Sr22
S7A_698390754	7A	698390754	1.8696e-05	0.0954064	T/G	0.0954064	283	0.414106	0.453794	0.0149789	-0.613466	3.96887	Sr22
S7A_700727874	7A	700727874	2.43312e-09	0.0583039	G/C	0.0583039	283	0.414106	0.49369	2.72326e-05	-1.17458	7.95842	Sr22
S7A_700805183	7A	700805183	1.37101e-08	0.0759717	A/T	0.0759717	283	0.414106	0.485726	4.38618e-05	-1.02968	7.16202	Sr22
S7A_710171609	7A	710171609	1.82488e-08	0.0547703	A/G	0.0547703	283	0.414106	0.48442	4.38618e-05	-1.1109	7.03142	Sr22
S7A_714327927	7A	714327927	1.52176e-08	0.065371	G/A	0.065371	283	0.414106	0.485249	4.38618e-05	-1.0776	7.11434	Sr22
S7A_714370100	7A	714370100	6.38095e-07	0.0512367	A/G	0.0512367	283	0.414106	0.468462	0.000821978	-0.983507	5.43561	Sr22
S7A_714975616	7A	714975616	1.2394e-05	0.090106	C/T	0.090106	283	0.414106	0.455552	0.0105704	-0.627441	4.14461	Sr22
S7A_717517491	7A	717517491	2.06431e-08	0.0547703	G/A	0.0547703	283	0.414106	0.483858	4.54819e-05	-1.10571	6.97522	Sr22
S7A_717518884	7A	717518884	4.12006e-09	0.0583039	T/C	0.0583039	283	0.414106	0.491251	2.72326e-05	-1.15852	7.71458	Sr22
S7A_718484217	7A	718484217	5.75562e-06	0.0971731	T/C	0.0971731	283	0.414106	0.458852	0.00524734	-0.710068	4.47464	Sr22
S7A_719231181	7A	719231181	1.05285e-06	0.0671378	G/A	0.0671378	283	0.414106	0.466255	0.00121027	-0.854412	5.21496	Sr22
S7A_719698163	7A	719698163	1.82434e-08	0.0583039	A/C	0.0583039	283	0.414106	0.484421	4.38618e-05	-1.12422	7.03156	Sr22
S7A_719787589	7A	719787589	1.85018e-06	0.0512367	T/G	0.0512367	283	0.414106	0.463784	0.00188142	-1.00131	4.96785	Sr22
S7A_721720978	7A	721720978	5.45489e-08	0.0636042	A/T	0.0636042	283	0.414106	0.479449	9.61478e-05	-1.02508	6.53436	Sr22
S7A_724486791	7A	724486791	2.41309e-08	0.10424	G/C	0.10424	283	0.414106	0.483147	4.55712e-05	-0.795832	6.90414	Sr22
S7A_724668618	7A	724668618	3.14371e-06	0.0759717	A/G	0.0759717	283	0.414106	0.461473	0.00307839	-0.749177	4.73675	Sr22
S7A_724668652	7A	724668652	8.79549e-08	0.0512367	A/G	0.0512367	283	0.414106	0.477296	0.000136791	-1.05012	6.319	Sr22
S7A_727729196	7A	727729196	1.74831e-05	0.217314	T/A	0.217314	283	0.414106	0.45408	0.0144449	-0.35729	3.99749	Sr22
S7B_622041448	7B	622041448	2.90535e-05	0.0742049	C/T	0.0742049	283	0.414106	0.451919	0.0216794	-0.732743	3.78134	likely Sr17
S7B_644041948	7B	644041948	6.52882e-07	0.0583039	C/A	0.0583039	283	0.414106	0.46836	0.000821978	-0.896177	5.42549	likely Sr17
S7B_707179085	7B	707179085	7.19648e-05	0.134276	T/C	0.134276	283	0.414106	0.448091	0.0475669	-0.47621	3.39856	-
SUN_151742792	UN	151742792	8.09687e-09	0.0547703	T/C	0.0547703	283	0.414106	0.488139	3.56788e-05	-1.13994	7.40337	-
SUN_151847140	UN	151847140	3.10199e-09	0.0565371	C/A	0.0565371	283	0.414106	0.492564	2.72326e-05	-1.19647	7.84585	-
SUN_153093563	UN	153093563	1.73097e-06	0.0989399	A/G	0.0989399	283	0.414106	0.464075	0.0018306	-0.5711	4.99697	-
SUN_153928527	UN	153928527	1.71726e-08	0.0547703	T/A	0.0547703	283	0.414106	0.484697	4.38618e-05	-1.16227	7.05916	-
SUN_166522707	UN	166522707	3.84339e-07	0.0530035	T/C	0.0530035	283	0.414106	0.470706	0.000534818	-1.04661	5.66005	-

## Sheet: Supplementary_Table.5
Supplementary TABLE| 5: Lists of SNPs significantly associated with field resistance to Pgt races in Ethiopia during the off-season 2019 (ETOS19) identified using MLM.
SNP	Chromosome	Position	P.value	maf	Alleles	Favorable_Allele_Freq.	nobs	Rsquare.of.Model.without.SNP	Rsquare.of.Model.with.SNP	FDR_Adjusted_P-values	effect	Variance_Explained	Proposed_Gene/Allele
S1A_485305123	1A	485305123	7.24546e-05	0.0918728	T/C	0.908127	283	0.356456	0.393755	0.0285915	0.61843	3.72984	Likely novel
S2A_728226059	2A	728226059	9.0603e-05	0.0954064	C/A	0.0954064	283	0.356456	0.392726	0.0347167	-0.589957	3.62696	Likely novel
S3B_97870708	3B	97870708	4.89634e-05	0.0547703	A/G	0.0547703	283	0.356456	0.395565	0.0203988	-0.962976	3.9109	Likely novel
S3B_213690656	3B	213690656	0.000113917	0.0636042	T/A	0.936396	283	0.356456	0.391675	0.0418396	0.597381	3.52188	-
S4A_619746683	4A	619746683	4.77193e-06	0.0530035	A/G	0.0530035	283	0.356456	0.406496	0.0030772	-1.18099	5.00395	Likely novel
S4A_651298931	4A	651298931	4.1603e-05	0.0742049	A/G	0.925795	283	0.356456	0.39632	0.0180318	0.86702	3.98643	Yu et al. (2014)
S6A_189134995	6A	189134995	6.68771e-05	0.0742049	C/T	0.0742049	283	0.356456	0.394124	0.0267904	-0.573873	3.76677	-
S6A_334834338	6A	334834338	0.000115522	0.0512367	G/A	0.0512367	283	0.356456	0.391611	0.0418396	-0.866197	3.51547	Likely novel
S6A_606082021	6A	606082021	3.32706e-06	0.468198	T/A	0.531802	283	0.356456	0.408214	0.00237741	0.454128	5.17576	Sr13
S6A_606107662	6A	606107662	2.09063e-07	0.363958	G/A	0.636042	283	0.356456	0.421602	0.000325143	0.561597	6.51463	Sr13
S6A_606107665	6A	606107665	9.46839e-07	0.469965	A/G	0.530035	283	0.356456	0.41425	0.00100134	0.476685	5.77936	Sr13
S6A_606304231	6A	606304231	3.04296e-07	0.369258	T/C	0.630742	283	0.356456	0.419766	0.000402264	0.558339	6.33094	Sr13
S6A_606339177	6A	606339177	1.56046e-05	0.454064	A/C	0.545936	283	0.356456	0.400898	0.00793405	0.420911	4.44415	Sr13
S6A_607001638	6A	607001638	0.000130471	0.183746	T/C	0.816254	283	0.356456	0.391054	0.0459935	0.473306	3.45977	Sr13
S6A_609179112	6A	609179112	6.33489e-05	0.30212	C/T	0.30212	283	0.356456	0.394374	0.0257674	-0.371045	3.79179	Sr13
S6A_609247742	6A	609247742	8.65529e-05	0.303887	C/T	0.303887	283	0.356456	0.392936	0.0336525	-0.363923	3.64798	Sr13
S6A_609622362	6A	609622362	2.11311e-06	0.171378	T/C	0.828622	283	0.356456	0.410385	0.00181843	0.560939	5.39291	Sr13
S6A_609635640	6A	609635640	3.72543e-07	0.15371	G/A	0.84629	283	0.356456	0.418778	0.000469031	0.642475	6.23218	Sr13
S6A_610129981	6A	610129981	1.11042e-07	0.159011	T/C	0.840989	283	0.356456	0.424713	0.00018349	0.65806	6.82571	Sr13
S6A_610133407	6A	610133407	4.89213e-07	0.166078	A/G	0.833922	283	0.356456	0.417451	0.000562361	0.623135	6.0995	Sr13
S6A_610133490	6A	610133490	5.73068e-07	0.162544	A/T	0.837456	283	0.356456	0.416682	0.000631306	0.622932	6.02261	Sr13
S6A_610146036	6A	610146036	1.40599e-06	0.155477	C/T	0.844523	283	0.356456	0.412343	0.00137677	0.608886	5.58865	Sr13
S6A_610150266	6A	610150266	3.00003e-05	0.150177	C/G	0.849823	283	0.356456	0.397841	0.014113	0.529485	4.13846	Sr13
S6A_610150270	6A	610150270	3.04263e-05	0.15371	T/G	0.84629	283	0.356456	0.397775	0.014113	0.529144	4.13189	Sr13
S6A_610150819	6A	610150819	2.13213e-06	0.159011	T/A	0.840989	283	0.356456	0.410342	0.00181843	0.586448	5.38861	Sr13
S6A_610171399	6A	610171399	1.12466e-06	0.180212	A/G	0.819788	283	0.356456	0.413419	0.00114365	0.567894	5.69625	Sr13
S6A_610430767	6A	610430767	5.99547e-06	0.144876	A/G	0.855124	283	0.356456	0.405412	0.0036026	0.595416	4.89555	Sr13
S6A_610475213	6A	610475213	2.55352e-05	0.155477	G/A	0.844523	283	0.356456	0.398592	0.0125023	0.525869	4.21361	Sr13
S6A_610495870	6A	610495870	1.64747e-06	0.176678	A/T	0.823322	283	0.356456	0.41158	0.00150198	0.557186	5.51241	Sr13
S6A_611495915	6A	611495915	5.60952e-10	0.15371	G/A	0.84629	283	0.356456	0.451395	1.10261e-05	0.773748	9.49386	Sr13
S6A_612802438	6A	612802438	8.34076e-10	0.291519	A/C	0.708481	283	0.356456	0.449352	1.10261e-05	0.562038	9.28956	Sr13
S6A_612832613	6A	612832613	2.71191e-08	0.261484	C/T	0.738516	283	0.356456	0.431708	5.82791e-05	0.53338	7.52516	Sr13
S6A_612957317	6A	612957317	5.37049e-09	0.265018	G/A	0.734982	283	0.356456	0.439849	1.77488e-05	0.55659	8.33932	Sr13
S6A_613054847	6A	613054847	1.06098e-05	0.0565371	G/A	0.943463	283	0.356456	0.402713	0.00584401	0.693566	4.62564	Sr13
S6A_613055519	6A	613055519	1.18643e-08	0.263251	T/C	0.736749	283	0.356456	0.43585	3.13681e-05	0.544445	7.9394	Sr13
S6A_613131839	6A	613131839	3.83384e-09	0.261484	G/A	0.738516	283	0.356456	0.441558	1.77488e-05	0.567233	8.5102	Sr13
S6A_613194512	6A	613194512	5.33848e-09	0.261484	C/T	0.738516	283	0.356456	0.43988	1.77488e-05	0.559916	8.34235	Sr13
S6A_613256520	6A	613256520	2.15389e-09	0.273852	T/C	0.726148	283	0.356456	0.444493	1.73786e-05	0.567597	8.80365	Sr13
S6A_613288180	6A	613288180	2.86557e-08	0.173145	A/G	0.826855	283	0.356456	0.431433	5.82791e-05	0.608435	7.49765	Sr13
S6A_613294106	6A	613294106	1.60995e-08	0.169611	C/T	0.830389	283	0.356456	0.434317	3.8696e-05	0.629139	7.7861	Sr13
S6A_613294155	6A	613294155	8.88834e-09	0.265018	G/T	0.734982	283	0.356456	0.437304	2.6111e-05	0.547458	8.0848	Sr13
S6A_613547583	6A	613547583	6.47658e-08	0.174912	G/C	0.825088	283	0.356456	0.427378	0.00012231	0.592262	7.09218	Sr13
S6A_613576841	6A	613576841	4.1249e-07	0.187279	G/C	0.812721	283	0.356456	0.418281	0.000495719	0.550686	6.18253	Sr13
S6A_614080083	6A	614080083	4.74277e-09	0.242049	G/A	0.242049	283	0.356456	0.440479	1.77488e-05	-0.560937	8.40228	Sr13
S6A_614329660	6A	614329660	2.46741e-06	0.20318	A/T	0.79682	283	0.356456	0.409643	0.00202286	0.469684	5.31864	Sr13
S6A_615604035	6A	615604035	2.62924e-09	0.273852	A/C	0.273852	283	0.356456	0.443476	1.73786e-05	-0.559086	8.702	Sr13
S6A_615604386	6A	615604386	2.57335e-07	0.310954	A/T	0.689046	283	0.356456	0.420585	0.000377982	0.486185	6.41289	Sr13
S6A_615617605	6A	615617605	2.72813e-07	0.183746	A/G	0.816254	283	0.356456	0.420299	0.000379626	0.544451	6.38432	Sr13
S6A_615619215	6A	615619215	1.04339e-07	0.180212	G/A	0.819788	283	0.356456	0.42502	0.00018349	0.573766	6.85642	Sr13
S6B_686489689	6B	686489689	0.000112822	0.187279	C/T	0.812721	283	0.356456	0.391719	0.0418396	0.480295	3.52631	Bajgain et al. (2015b)
S6B_687598497	6B	687598497	4.93786e-05	0.144876	C/T	0.855124	283	0.356456	0.395526	0.0203988	0.544488	3.90699	Bajgain et al. (2015b)
S7A_43311031	7A	43311031	1.89137e-05	0.090106	T/C	0.909894	283	0.356456	0.399996	0.00943507	0.656127	4.35397	-
S7A_117458210	7A	117458210	0.000114444	0.118375	T/A	0.881625	283	0.356456	0.391654	0.0418396	0.450136	3.51977	-
S7A_668699732	7A	668699732	0.000140789	0.0706714	A/T	0.0706714	283	0.356456	0.390706	0.0483419	-0.841883	3.42498	Sr22
S7A_673882326	7A	673882326	4.50076e-05	0.0865724	T/C	0.0865724	283	0.356456	0.395956	0.0191928	-0.753727	3.94994	Sr22
S7A_690940195	7A	690940195	5.5348e-06	0.0565371	C/A	0.0565371	283	0.356456	0.405791	0.00340313	-1.09276	4.93349	Sr22
S7A_697030510	7A	697030510	1.57061e-06	0.0918728	A/G	0.0918728	283	0.356456	0.41181	0.00148305	-0.83132	5.53537	Sr22
S7A_697030516	7A	697030516	3.24004e-06	0.0547703	G/A	0.0547703	283	0.356456	0.40834	0.00237741	-1.09767	5.18841	Sr22
S7A_698390754	7A	698390754	3.71131e-06	0.0954064	T/G	0.0954064	283	0.356456	0.407692	0.00251599	-0.802377	5.12363	Sr22
S7A_700727874	7A	700727874	3.63831e-06	0.0583039	G/C	0.0583039	283	0.356456	0.407787	0.00251599	-1.08625	5.1331	Sr22
S7A_700805183	7A	700805183	2.84457e-06	0.0759717	A/T	0.0759717	283	0.356456	0.408962	0.00221199	-1.01476	5.2506	Sr25
S7A_710171609	7A	710171609	2.67746e-05	0.0547703	A/G	0.0547703	283	0.356456	0.398371	0.0128708	-0.985768	4.1915	Sr22
S7A_714327927	7A	714327927	1.44308e-05	0.065371	G/A	0.065371	283	0.356456	0.401265	0.00748108	-0.984799	4.48088	Sr22
S7A_714370100	7A	714370100	1.36446e-05	0.0512367	A/G	0.0512367	283	0.356456	0.401528	0.00721499	-1.02917	4.5072	Sr22
S7A_714975616	7A	714975616	3.41055e-05	0.090106	C/T	0.090106	283	0.356456	0.397244	0.0150286	-0.715667	4.07876	Sr22
S7A_717517491	7A	717517491	8.5667e-06	0.0547703	G/A	0.0547703	283	0.356456	0.403722	0.0049238	-1.04598	4.72659	Sr22
S7A_717518884	7A	717518884	4.25748e-06	0.0583039	T/C	0.0583039	283	0.356456	0.407038	0.00281409	-1.07951	5.05822	Sr22
S7A_718484217	7A	718484217	0.000127344	0.0971731	T/C	0.0971731	283	0.356456	0.391165	0.0454979	-0.718691	3.47087	Sr22
S7A_719231181	7A	719231181	3.29838e-05	0.0671378	G/A	0.0671378	283	0.356456	0.397399	0.0147807	-0.871365	4.09432	Sr22
S7A_719698163	7A	719698163	3.28073e-05	0.0583039	A/C	0.0583039	283	0.356456	0.397424	0.0147807	-0.988292	4.09681	Sr22
S7A_721720978	7A	721720978	2.52485e-06	0.0636042	A/T	0.0636042	283	0.356456	0.409532	0.00202286	-1.06351	5.30763	Sr25
S7A_724668618	7A	724668618	1.04819e-05	0.0759717	A/G	0.0759717	283	0.356456	0.40277	0.00584401	-0.851201	4.63135	Sr22
S7A_724668652	7A	724668652	1.13677e-05	0.0512367	A/G	0.0512367	283	0.356456	0.402387	0.00613371	-1.02797	4.59312	Sr22
SUN_151742792	UN	151742792	3.24004e-06	0.0547703	T/C	0.0547703	283	0.356456	0.40834	0.00237741	-1.09767	5.18841	-
SUN_151847140	UN	151847140	5.5348e-06	0.0565371	C/A	0.0565371	283	0.356456	0.405791	0.00340313	-1.09276	4.93349	-
SUN_153928527	UN	153928527	7.62834e-06	0.0547703	T/A	0.0547703	283	0.356456	0.404271	0.0044819	-1.10144	4.78145	-
SUN_166522707	UN	166522707	0.000136646	0.0530035	T/C	0.0530035	283	0.356456	0.390842	0.0475367	-0.937305	3.43863	-

## Sheet: Supplementary_Table.6
Supplementary TABLE| 6: Lists of SNPs significantly associated with field resistance to Pgt races in Kenya during the main-season 2018 (KNMS18) identified using MLM.
SNP	Chromosome	Position	P.value	maf	Alleles	Favorable_Allele_Freq.	nobs	Rsquare.of.Model.without.SNP	Rsquare.of.Model.with.SNP	FDR_Adjusted_P-values	effect	Variance_Explained	Proposed_Gene/Allele
S3B_97870708	3B	97870708	4.6e-05	0.0547703	A/G	0.0547703	283	0.268623	0.313397	0.0368671	-1.14467	4.47737	Likely novel
S4A_619746683	4A	619746683	1e-06	0.0530035	A/G	0.0530035	283	0.268623	0.334	0.00165385	-1.45883	6.53768	Likely novel
S6A_28859024	6A	28859024	4.31e-05	0.0512367	G/A	0.0512367	283	0.268623	0.313742	0.0356076	-1.19032	4.5119	Likely novel
S6A_334834338	6A	334834338	3.93e-06	0.0512367	G/A	0.0512367	283	0.268623	0.326538	0.004952	-1.24482	5.79146	Likely novel
S6A_609635619	6A	609635619	4.38e-07	0.0530035	A/G	0.0530035	283	0.268623	0.338558	0.00105202	-1.31276	6.99352	-
S6A_612043936	6A	612043936	3.13e-09	0.30212	T/C	0.30212	283	0.268623	0.366502	8.29e-05	-0.668637	9.78793	Sr13
S6A_612802438	6A	612802438	1.93e-05	0.291519	A/C	0.708481	283	0.268623	0.318005	0.0195998	0.453139	4.93816	Sr13
S6A_613256520	6A	613256520	2.83e-05	0.273852	T/C	0.726148	283	0.268623	0.315968	0.0257852	0.458776	4.73452	Sr13
S7A_690016567	7A	690016567	5.26e-06	0.0512367	C/T	0.0512367	283	0.268623	0.32497	0.00555943	-1.20346	5.63464	Sr22
S7A_690811708	7A	690811708	5.13e-05	0.0600707	A/G	0.0600707	283	0.268623	0.31282	0.0399276	-1.06766	4.41967	Sr22
S7A_690940195	7A	690940195	1.35e-07	0.0565371	C/A	0.0565371	283	0.268623	0.345102	0.000670907	-1.46023	7.64791	Sr22
S7A_697030510	7A	697030510	2.43e-05	0.0918728	A/G	0.0918728	283	0.268623	0.316774	0.0237937	-0.84178	4.81504	Sr22
S7A_697030516	7A	697030516	2.13e-07	0.0547703	G/A	0.0547703	283	0.268623	0.342551	0.000670907	-1.42001	7.39274	Sr22
S7A_698390754	7A	698390754	3.88e-05	0.0954064	T/G	0.0954064	283	0.268623	0.314294	0.0331048	-0.816767	4.5671	Sr22
S7A_700727874	7A	700727874	1.79e-07	0.0583039	G/C	0.0583039	283	0.268623	0.343522	0.000670907	-1.41119	7.48984	Sr22
S7A_700805183	7A	700805183	4.86e-07	0.0759717	A/T	0.0759717	283	0.268623	0.337982	0.0010613	-1.25887	6.9359	Sr22
S7A_710171609	7A	710171609	2.28e-07	0.0547703	A/G	0.0547703	283	0.268623	0.342169	0.000670907	-1.42098	7.35455	Sr22
S7A_714327927	7A	714327927	1.63e-06	0.065371	G/A	0.065371	283	0.268623	0.33134	0.00252998	-1.25302	6.27167	Sr22
S7A_714370100	7A	714370100	9.19e-07	0.0512367	A/G	0.0512367	283	0.268623	0.334466	0.00162052	-1.35746	6.5843	Sr22
S7A_714975616	7A	714975616	2.82e-05	0.090106	C/T	0.090106	283	0.268623	0.315992	0.0257852	-0.838858	4.73693	Sr22
S7A_717517491	7A	717517491	3.9e-07	0.0547703	G/A	0.0547703	283	0.268623	0.339194	0.00103176	-1.39157	7.05705	Sr22
S7A_717518884	7A	717518884	9.43e-08	0.0583039	T/C	0.0583039	283	0.268623	0.347113	0.000670907	-1.45256	7.849	Sr22
S7A_719231181	7A	719231181	4.9e-06	0.0671378	G/A	0.0671378	283	0.268623	0.325351	0.00553595	-1.1075	5.67278	Sr22
S7A_719698163	7A	719698163	2.47e-06	0.0583039	A/C	0.0583039	283	0.268623	0.329068	0.00326218	-1.28921	6.04449	Sr22
S7A_719787589	7A	719787589	5.62e-07	0.0512367	T/G	0.0512367	283	0.268623	0.337177	0.0010613	-1.46853	6.85538	Sr22
S7A_721720978	7A	721720978	2.17e-06	0.0636042	A/T	0.0636042	283	0.268623	0.329759	0.00302475	-1.2306	6.11355	Sr22
S7A_724668618	7A	724668618	2.05e-06	0.0759717	A/G	0.0759717	283	0.268623	0.330067	0.00301711	-1.07261	6.14439	Sr22
S7A_724668652	7A	724668652	5.5e-07	0.0512367	A/G	0.0512367	283	0.268623	0.337291	0.0010613	-1.3794	6.86683	Sr22
S7B_622041448	7B	622041448	4.9e-06	0.0742049	C/T	0.0742049	283	0.268623	0.325346	0.00553595	-1.12719	5.67224	likely Sr17
SUN_151742792	UN	151742792	2.13e-07	0.0547703	T/C	0.0547703	283	0.268623	0.342551	0.000670907	-1.42001	7.39274	-
SUN_151847140	UN	151847140	1.35e-07	0.0565371	C/A	0.0565371	283	0.268623	0.345102	0.000670907	-1.46023	7.64791	-
SUN_153093563	UN	153093563	3.07e-05	0.0989399	A/G	0.0989399	283	0.268623	0.315526	0.0270954	-0.711776	4.69032	-
SUN_153928527	UN	153928527	1.74e-07	0.0547703	T/A	0.0547703	283	0.268623	0.343684	0.000670907	-1.48353	7.50612	-
SUN_166522707	UN	166522707	5.03e-06	0.0530035	T/C	0.0530035	283	0.268623	0.325213	0.00553595	-1.31123	5.65896	-

## Sheet: Supplementary_Table.7
Supplementary TABLE| 7. Lists of SNPs significantly associated with field resistance to Pgt races in Kenya during the main-season 2019 (KNMS19) identified using MLM.
SNP	Chromosome	Position	P.value	maf	Alleles	Favorable_Allele_Freq.	nobs	Rsquare.of.Model.without.SNP	Rsquare.of.Model.with.SNP	FDR_Adjusted_P-values	effect	Variance_Explained	Proposed_Gene/Allele
S4A_619746683	4A	619746683	1.98e-06	0.0530035	A/G	0.0530035	283	0.285754	0.345951	0.00336482	-1.37277	6.01972	Likely novel
S5B_581703945	5B	581703945	4.74e-06	0.0865724	G/A	0.913428	283	0.285754	0.341332	0.00569059	0.802658	5.55779	Bhavani and Singh (2011)
S6A_334834338	6A	334834338	1.99e-06	0.0512367	G/A	0.0512367	283	0.285754	0.34594	0.00336482	-1.23709	6.01855	Likely novel
S6A_609635619	6A	609635619	4.63e-06	0.0530035	A/G	0.0530035	283	0.285754	0.341448	0.00569059	-1.13823	5.56942	-
S6A_612043936	6A	612043936	3.71e-09	0.30212	T/C	0.30212	283	0.285754	0.380395	9.8e-05	-0.641082	9.46405	Sr13
S7A_690016567	7A	690016567	2.86e-06	0.0512367	C/T	0.0512367	283	0.285754	0.344	0.00420108	-1.19602	5.82455	Sr22
S7A_690811708	7A	690811708	2.59e-05	0.0600707	A/G	0.0600707	283	0.285754	0.332456	0.0253712	-1.07676	4.67014	Sr22
S7A_690940195	7A	690940195	2.42e-07	0.0565371	C/A	0.0565371	283	0.285754	0.357255	0.00128128	-1.38559	7.15011	Sr22
S7A_697030516	7A	697030516	5.49e-07	0.0547703	G/A	0.0547703	283	0.285754	0.352827	0.00161305	-1.32526	6.70732	Sr22
S7A_700727874	7A	700727874	9.08e-07	0.0583039	G/C	0.0583039	283	0.285754	0.350124	0.00218138	-1.28331	6.43702	Sr22
S7A_700805183	7A	700805183	1.94e-07	0.0759717	A/T	0.0759717	283	0.285754	0.358461	0.00128128	-1.26352	7.27069	Sr22
S7A_710171609	7A	710171609	3.93e-07	0.0547703	A/G	0.0547703	283	0.285754	0.354629	0.00148573	-1.34679	6.88744	Sr22
S7A_714327927	7A	714327927	3.83e-06	0.065371	G/A	0.065371	283	0.285754	0.342455	0.00506158	-1.16867	5.67003	Sr22
S7A_714370100	7A	714370100	2.01e-06	0.0512367	A/G	0.0512367	283	0.285754	0.345875	0.00336482	-1.26951	6.01206	Sr22
S7A_717517491	7A	717517491	6.24e-07	0.0547703	G/A	0.0547703	283	0.285754	0.352141	0.00164905	-1.32183	6.63865	Sr22
S7A_717518884	7A	717518884	1.83e-07	0.0583039	T/C	0.0583039	283	0.285754	0.358775	0.00128128	-1.37351	7.30206	Sr22
S7A_718484217	7A	718484217	3.04e-06	0.0971731	T/C	0.0971731	283	0.285754	0.343677	0.00422973	-0.991543	5.79227	Sr22
S7A_719698163	7A	719698163	2.17e-06	0.0583039	A/C	0.0583039	283	0.285754	0.345457	0.0033812	-1.25722	5.97026	Sr22
S7A_719787589	7A	719787589	2.04e-06	0.0512367	T/G	0.0512367	283	0.285754	0.345805	0.00336482	-1.34602	6.0051	Sr22
S7A_721720978	7A	721720978	6.2e-06	0.0636042	A/T	0.0636042	283	0.285754	0.339913	0.00712519	-1.13569	5.41587	Sr22
S7A_724668618	7A	724668618	1.12e-05	0.0759717	A/G	0.0759717	283	0.285754	0.336795	0.0118779	-0.956098	5.10404	Sr22
S7A_724668652	7A	724668652	1.17e-06	0.0512367	A/G	0.0512367	283	0.285754	0.34877	0.00257432	-1.29217	6.30162	Sr22
S7B_644041948	7B	644041948	2.59e-05	0.0583039	C/A	0.0583039	283	0.285754	0.332444	0.0253712	-1.03482	4.669	likely Sr17
SUN_151742792	UN	151742792	5.49e-07	0.0547703	T/C	0.0547703	283	0.285754	0.352827	0.00161305	-1.32526	6.70732	-
SUN_151847140	UN	151847140	2.42e-07	0.0565371	C/A	0.0565371	283	0.285754	0.357255	0.00128128	-1.38559	7.15011	-
SUN_153928527	UN	153928527	2.91e-07	0.0547703	T/A	0.0547703	283	0.285754	0.356252	0.00128441	-1.41063	7.04981	-
SUN_166522707	UN	166522707	1.05e-05	0.0530035	T/C	0.0530035	283	0.285754	0.337166	0.0115242	-1.22368	5.14121	-
