# Supplementary material for: Multiple-Race Stem Rust Resistance Loci Identified in Durum Wheat Using Genome-Wide Association Mapping
Source: Front Plant Sci. 2020 Dec 17;11:598509. doi: 10.3389/fpls.2020.598509 (PMC7773921; doi:10.3389/fpls.2020.598509)
Supplement: Supplementary Table 9 — Lists of pedigrees of a panel of durum wheat lines used for the study. [file Table_9.csv]

Supplementary TABLE 9. Lists of pedigrees of a panel of durum wheat lines used for the study.
ENTRY	OriginGID	Pedigree
DUR_1	5077000	CIRNO C 2008
DUR_2	5080658	MUSK_1//ACO89/FNFOOT_2/4/MUSK_4/3/PLATA_3//CREX/ALLA/5/OLUS*2/ILBOR//PATKA_7/YAZI_1
DUR_3	5081059	SULA/AAZ_5//CHEN/ALTAR 84/3/AJAIA_12/F3LOCAL(SEL.ETHIO.135.85)//PLATA_13/4/ARMENT//SRN_3/NIGRIS_4/3/CANELO_9.1
DUR_4	7145205	GUAYACAN INIA/GUANAY/8/GEDIZ/FGO//GTA/3/SRN_1/4/TOTUS/5/ENTE/MEXI_2//HUI/4/YAV_1/3/LD357E/2*TC60//JO69/6/SOMBRA_20/7/JUPARE C 2001/9/HUBEI//SOOTY_9/RASCON_37/3/2*SOOTY_9/RASCON_37/4/2*SOOTY_9/RASCON_37/10/SN TURK MI82-83 90//GLOSSY HUGENOT/6*FOCHA_1/
DUR_5	7145222	GEROMTEL-3/7/ALTAR 84/BINTEPE 85/3/STOT//ALTAR 84/ALD/4/POD_11/YAZI_1/5/VANRRIKSE_12/SNITAN/6/SOOTY_9/RASCON_37//WODUCK/CHAM_3
DUR_6	7145228	GEROMTEL-3/4/AJAIA/LOTUS_4/3/SOMAT_3/PHAX_1//TILO_1/LOTUS_4
DUR_7	7145230	GERUFTEL-1//GUAYACAN INIA/2*SNITAN
DUR_8	7145241	TUNSYR-2//GUAYACAN INIA/2*SNITAN
DUR_9	7145318	CBC 509 CHILE/6/ECO/CMH76A.722//BIT/3/ALTAR 84/4/AJAIA_2/5/KJOVE_1/7/AJAIA_12/F3LOCAL(SEL.ETHIO.135.85)//PLATA_13/8/SOOTY_9/RASCON_37//WODUCK/CHAM_3/9/SOOTY_9/RASCON_37//WODUCK/CHAM_3/3/SOMAT_3/PHAX_1//TILO_1/LOTUS_4/10/GUAYACAN INIA/2*SNITAN
DUR_10	7145376	GUAYACAN INIA/POMA_2//SNITAN/4/D86135/ACO89//PORRON_4/3/SNITAN/5/SHEWA 28/GDO//ZHONG ZUO/2*GREEN_3/3/BOOMER_18/LOTUS_4/4/ARMENT//SRN_3/NIGRIS_4/3/CANELO_9.1/7/ALTAR 84/BINTEPE 85/3/STOT//ALTAR 84/ALD/4/POD_11/YAZI_1/5/VANRRIKSE_12/SNITAN/6/SOOTY_9/RA
DUR_11	7145382	GUAYACAN INIA/GUANAY/8/GEDIZ/FGO//GTA/3/SRN_1/4/TOTUS/5/ENTE/MEXI_2//HUI/4/YAV_1/3/LD357E/2*TC60//JO69/6/SOMBRA_20/7/JUPARE C 2001/9/RCOL/THKNEE_2/3/SORA/2*PLATA_12//SOMAT_3/10/SOMAT_4/INTER_8/4/GODRIN/GUTROS//DUKEM/3/THKNEE_11/5/1A.1D 5+1-06/2*WB881
DUR_12	7145434	CNDO/VEE//PLATA_8/3/6*PLATA_11/6/PLATA_8/4/GARZA/AFN//CRA/3/GTA/5/RASCON/9/USDA595/3/D67.3/RABI//CRA/4/ALO/5/HUI/YAV_1/6/ARDENTE/7/HUI/YAV79/8/POD_9/10/GUAYACAN INIA/POMA_2//SNITAN/4/D86135/ACO89//PORRON_4/3/SNITAN
DUR_13	7145451	CNDO/VEE//PLATA_8/3/6*PLATA_11/6/PLATA_8/4/GARZA/AFN//CRA/3/GTA/5/RASCON/9/USDA595/3/D67.3/RABI//CRA/4/ALO/5/HUI/YAV_1/6/ARDENTE/7/HUI/YAV79/8/POD_9/10/ALTAR 84/BINTEPE 85/3/STOT//ALTAR 84/ALD/4/POD_11/YAZI_1/5/VANRRIKSE_12/SNITAN/6/SOOTY_9/RASCON_37
DUR_14	7145458	RANCO//CIT71/CII/3/COMDK/4/TCHO//SHWA/MALD/3/CREX/5/SNITAN/6/YAZI_1/AKAKI_4//SOMAT_3/3/AUK/GUIL//GREEN/9/CBC 509 CHILE/6/ECO/CMH76A.722//BIT/3/ALTAR 84/4/AJAIA_2/5/KJOVE_1/7/AJAIA_12/F3LOCAL(SEL.ETHIO.135.85)//PLATA_13/8/SOOTY_9/RASCON_37//WODUCK/CHA
DUR_15	7145489	1A.1D 5+1-06/3*MOJO//RCOL/4/ARMENT//SRN_3/NIGRIS_4/3/CANELO_9.1/11/SOOTY_9/RASCON_37//WODUCK/CHAM_3/10/PLATA_10/6/MQUE/4/USDA573//QFN/AA_7/3/ALBA-D/5/AVO/HUI/7/PLATA_13/8/THKNEE_11/9/CHEN/ALTAR 84/3/HUI/POC//BUB/RUFO/4/FNFOOT/12/ALTAR 84/STINT//SILVE
DUR_16	7145517	MOHAWK/10/PLATA_10/6/MQUE/4/USDA573//QFN/AA_7/3/ALBA-D/5/AVO/HUI/7/PLATA_13/8/THKNEE_11/9/CHEN/ALTAR 84/3/HUI/POC//BUB/RUFO/4/FNFOOT/11/PLATA_6/GREEN_17//SNITAN/4/YAZI_1/AKAKI_4//SOMAT_3/3/AUK/GUIL//GREEN/12/GUAYACAN INIA/GUANAY//PORRON_4/BEJAH_7/3/V
DUR_17	7145526	GUAYACAN INIA/POMA_2//SNITAN/4/D86135/ACO89//PORRON_4/3/SNITAN/12/CNDO/VEE//PLATA_8/3/6*PLATA_11/4/GUANAY/10/PLATA_10/6/MQUE/4/USDA573//QFN/AA_7/3/ALBA-D/5/AVO/HUI/7/PLATA_13/8/THKNEE_11/9/CHEN/ALTAR 84/3/HUI/POC//BUB/RUFO/4/FNFOOT/11/ADAMAR_15//ALBI
DUR_18	7145583	BD96021.25/10/CNDO/VEE//CELTA/3/PATA_2/6/ARAM_7//CREX/ALLA/5/ENTE/MEXI_2//HUI/4/YAV_1/3/LD357E/2*TC60//JO69/9/USDA595/3/D67.3/RABI//CRA/4/ALO/5/HUI/YAV_1/6/ARDENTE/7/HUI/YAV79/8/POD_9/11/BD00010.504/4/CBC 509 CHILE/SOMAT_3.1/3/RASCON_37/TARRO_2//RASC
DUR_19	7145599	BYBLOS/6/TOPDY_18/FOCHA_1//ALTAR 84/3/AJAIA_12/F3LOCAL(SEL.ETHIO.135.85)//PLATA_13/4/SOMAT_3/GREEN_22/5/VRKS_3/3/AJAIA_12/F3LOCAL(SEL.ETHIO.135.85)//PLATA_13/7/GUAYACAN INIA/GUANAY//PORRON_4/BEJAH_7/3/VANRRIKSE_12/SNITAN
DUR_20	7145625	CEMEXI C 2008/10/CNDO/VEE//CELTA/3/PATA_2/6/ARAM_7//CREX/ALLA/5/ENTE/MEXI_2//HUI/4/YAV_1/3/LD357E/2*TC60//JO69/9/USDA595/3/D67.3/RABI//CRA/4/ALO/5/HUI/YAV_1/6/ARDENTE/7/HUI/YAV79/8/POD_9
DUR_21	7145650	C F4 20 S/4/YAZI_1/AKAKI_4//SOMAT_3/3/AUK/GUIL//GREEN/5/CANELO_9.1//SHAKE_3/2*AJAIA_2/6/MOHAWK/3/GUANAY//TILO_1/LOTUS_4/4/ARMENT//SRN_3/NIGRIS_4/3/CANELO_9.1
DUR_22	7145651	C F4 20 S/4/YAZI_1/AKAKI_4//SOMAT_3/3/AUK/GUIL//GREEN/5/CANELO_9.1//SHAKE_3/2*AJAIA_2/10/KOFA/9/USDA595/3/D67.3/RABI//CRA/4/ALO/5/HUI/YAV_1/6/ARDENTE/7/HUI/YAV79/8/POD_9
DUR_23	7145660	C F4 20 S/4/YAZI_1/AKAKI_4//SOMAT_3/3/AUK/GUIL//GREEN/5/CANELO_9.1//SHAKE_3/2*AJAIA_2/6/STORLOM/3/RASCON_37/TARRO_2//RASCON_37/4/D00003A/5/1A.1D 5+1-06/3*MOJO/3/AJAIA_12/F3LOCAL(SEL.ETHIO.135.85)//PLATA_13
DUR_24	7145662	C F4 20 S/4/YAZI_1/AKAKI_4//SOMAT_3/3/AUK/GUIL//GREEN/5/CANELO_9.1//SHAKE_3/2*AJAIA_2/12/MOHAWK/10/PLATA_10/6/MQUE/4/USDA573//QFN/AA_7/3/ALBA-D/5/AVO/HUI/7/PLATA_13/8/THKNEE_11/9/CHEN/ALTAR 84/3/HUI/POC//BUB/RUFO/4/FNFOOT/11/ARMENT//SRN_3/NIGRIS_4/3/
DUR_25	7145664	C F4 20 S/4/YAZI_1/AKAKI_4//SOMAT_3/3/AUK/GUIL//GREEN/5/CANELO_9.1//SHAKE_3/2*AJAIA_2/6/BCR/GUEROU_1/3/MINIMUS_6/PLATA_16//IMMER
DUR_26	7145669	C F4 20 S/4/YAZI_1/AKAKI_4//SOMAT_3/3/AUK/GUIL//GREEN/5/CANELO_9.1//SHAKE_3/2*AJAIA_2/6/MOHAWK/4/DUKEM_1//PATKA_7/YAZI_1/3/PATKA_7/YAZI_1
DUR_27	7145699	BHA/5/MOHAWK/4/DUKEM_1//PATKA_7/YAZI_1/3/PATKA_7/YAZI_1/6/C F4 20 S/4/YAZI_1/AKAKI_4//SOMAT_3/3/AUK/GUIL//GREEN/5/CANELO_9.1//SHAKE_3/2*AJAIA_2
DUR_28	7145704	MOHAWK/4/DUKEM_1//PATKA_7/YAZI_1/3/PATKA_7/YAZI_1/5/KOFA/4/DUKEM_1//PATKA_7/YAZI_1/3/PATKA_7/YAZI_1/6/C F4 20 S/4/YAZI_1/AKAKI_4//SOMAT_3/3/AUK/GUIL//GREEN/5/CANELO_9.1//SHAKE_3/2*AJAIA_2
DUR_29	7145707	MOHAWK/4/DUKEM_1//PATKA_7/YAZI_1/3/PATKA_7/YAZI_1/5/TARRO_1/2*YUAN_1//AJAIA_13/YAZI/3/SOMAT_3/PHAX_1//TILO_1/LOTUS_4/4/CANELO_8//SORA/2*PLATA_12/7/ODIN_15/WITNEK_1//ISLOM_1/5/TARRO_1/TISOMA_2//TARRO_1/3/COMB DUCK_2/ALAS//4*COMB DUCK_2/4/SHAG_9/BUTO_1
DUR_30	7145713	SNITAN*2/RBC/10/KOFA/9/USDA595/3/D67.3/RABI//CRA/4/ALO/5/HUI/YAV_1/6/ARDENTE/7/HUI/YAV79/8/POD_9
DUR_31	7145733	MARJANA/5/MOHAWK/4/DUKEM_1//PATKA_7/YAZI_1/3/PATKA_7/YAZI_1
DUR_32	7145738	CMH83.2578/4/D88059//WARD/YAV79/3/ACO89/5/2*SOOTY_9/RASCON_37/6/1A.1D 5+1-06/3*MOJO/3/AJAIA_12/F3LOCAL(SEL.ETHIO.135.85)//PLATA_13/12/MOHAWK/10/PLATA_10/6/MQUE/4/USDA573//QFN/AA_7/3/ALBA-D/5/AVO/HUI/7/PLATA_13/8/THKNEE_11/9/CHEN/ALTAR 84/3/HUI/POC//B
DUR_33	7145740	C F4 20 S/4/YAZI_1/AKAKI_4//SOMAT_3/3/AUK/GUIL//GREEN/5/CANELO_9.1//SHAKE_3/2*AJAIA_2/6/GUAYACAN INIA/GUANAY//PORRON_4/BEJAH_7/3/VANRRIKSE_12/SNITAN
DUR_34	7145746	C F4 20 S/4/YAZI_1/AKAKI_4//SOMAT_3/3/AUK/GUIL//GREEN/5/CANELO_9.1//SHAKE_3/2*AJAIA_2/10/KOFA/9/USDA595/3/D67.3/RABI//CRA/4/ALO/5/HUI/YAV_1/6/ARDENTE/7/HUI/YAV79/8/POD_9
DUR_35	7145749	C F4 20 S/4/YAZI_1/AKAKI_4//SOMAT_3/3/AUK/GUIL//GREEN/5/CANELO_9.1//SHAKE_3/2*AJAIA_2/6/KOFA/4/DUKEM_1//PATKA_7/YAZI_1/3/PATKA_7/YAZI_1
DUR_36	7145752	C F4 20 S/4/YAZI_1/AKAKI_4//SOMAT_3/3/AUK/GUIL//GREEN/5/CANELO_9.1//SHAKE_3/2*AJAIA_2/11/PLATA_10/6/MQUE/4/USDA573//QFN/AA_7/3/ALBA-D/5/AVO/HUI/7/PLATA_13/8/RAFI97/9/MALMUK_1/SERRATOR_1/10/ARMENT//SRN_3/NIGRIS_4/3/CANELO_9.1
DUR_37	7145764	C F4 20 S/4/YAZI_1/AKAKI_4//SOMAT_3/3/AUK/GUIL//GREEN/5/CANELO_9.1//SHAKE_3/2*AJAIA_2/6/MOHAWK/4/DUKEM_1//PATKA_7/YAZI_1/3/PATKA_7/YAZI_1
DUR_38	7145767	STORLOM/3/RASCON_37/TARRO_2//RASCON_37/4/D00003A/5/1A.1D 5+1-06/3*MOJO/3/AJAIA_12/F3LOCAL(SEL.ETHIO.135.85)//PLATA_13/12/MOHAWK/10/PLATA_10/6/MQUE/4/USDA573//QFN/AA_7/3/ALBA-D/5/AVO/HUI/7/PLATA_13/8/THKNEE_11/9/CHEN/ALTAR 84/3/HUI/POC//BUB/RUFO/4/FNF
DUR_39	7145770	KOFA/9/USDA595/3/D67.3/RABI//CRA/4/ALO/5/HUI/YAV_1/6/ARDENTE/7/HUI/YAV79/8/POD_9/10/MOHAWK/4/DUKEM_1//PATKA_7/YAZI_1/3/PATKA_7/YAZI_1
DUR_40	7145771	KOFA/9/USDA595/3/D67.3/RABI//CRA/4/ALO/5/HUI/YAV_1/6/ARDENTE/7/HUI/YAV79/8/POD_9/10/INRAM_1805//SOMAT_4/INTER_8/3/SOOTY_9/RASCON_37//TILO_1/LOTUS_4
DUR_41	7145779	MOHAWK/3/GUANAY//TILO_1/LOTUS_4/4/ARMENT//SRN_3/NIGRIS_4/3/CANELO_9.1/5/INRAM_1805//SOMAT_4/INTER_8/3/SOOTY_9/RASCON_37//TILO_1/LOTUS_4
DUR_42	7145793	STORLOM/3/RASCON_37/TARRO_2//RASCON_37/4/D00003A/5/1A.1D 5+1-06/3*MOJO/3/AJAIA_12/F3LOCAL(SEL.ETHIO.135.85)//PLATA_13/12/MOHAWK/10/PLATA_10/6/MQUE/4/USDA573//QFN/AA_7/3/ALBA-D/5/AVO/HUI/7/PLATA_13/8/THKNEE_11/9/CHEN/ALTAR 84/3/HUI/POC//BUB/RUFO/4/FNF
DUR_43	7145795	KOFA/9/USDA595/3/D67.3/RABI//CRA/4/ALO/5/HUI/YAV_1/6/ARDENTE/7/HUI/YAV79/8/POD_9/10/MARJANA/11/INRAM_1805//SOMAT_4/INTER_8/3/SOOTY_9/RASCON_37//TILO_1/LOTUS_4
DUR_44	7145796	KOFA/9/USDA595/3/D67.3/RABI//CRA/4/ALO/5/HUI/YAV_1/6/ARDENTE/7/HUI/YAV79/8/POD_9/10/KRONOS/11/C F4 20 S/4/YAZI_1/AKAKI_4//SOMAT_3/3/AUK/GUIL//GREEN/5/CANELO_9.1//SHAKE_3/2*AJAIA_2
DUR_45	7145800	STORLOM/3/RASCON_37/TARRO_2//RASCON_37/4/D00003A/5/1A.1D 5+1-06/3*MOJO/3/AJAIA_12/F3LOCAL(SEL.ETHIO.135.85)//PLATA_13/6/CHAM 1/11/PLATA_10/6/MQUE/4/USDA573//QFN/AA_7/3/ALBA-D/5/AVO/HUI/7/PLATA_13/8/RAFI97/9/MALMUK_1/SERRATOR_1/10/ARMENT//SRN_3/NIGRIS
DUR_46	7145802	BHA/10/CMH85.797//DUKEM_12/2*RASCON_21/9/USDA595/3/D67.3/RABI//CRA/4/ALO/5/HUI/YAV_1/6/ARDENTE/7/HUI/YAV79/8/POD_9/11/GUAYACAN INIA/GUANAY//PORRON_4/BEJAH_7/3/VANRRIKSE_12/SNITAN
DUR_47	7383244	CEMEXI C 2008/5/ARMENT//2*SOOTY_9/RASCON_37/4/CNDO/PRIMADUR//HAI-OU_17/3/SNITAN/6/ALTAR 84/STINT//SILVER_45/3/GUANAY/4/GREEN_14//YAV_10/AUK/5/SOMAT_4/INTER_8
DUR_48	7383253	CEMEXI C 2008/5/2*GUAYACAN INIA/POMA_2//SNITAN/4/D86135/ACO89//PORRON_4/3/SNITAN
DUR_49	7383256	CEMEXI C 2008/5/GUAYACAN INIA/POMA_2//SNITAN/4/D86135/ACO89//PORRON_4/3/SNITAN/7/ADAMAR_15//ALBIA_1/ALTAR 84/3/SNITAN/4/SOMAT_4/INTER_8/5/SOOTY_9/RASCON_37/6/BICHENA/AKAKI_7/4/LIS_8/FILLO_6/3/FUUT//HORA/JOR/5/YAZI_1/AKAKI_4//SOMAT_3/3/AUK/GUIL//GREEN
DUR_50	7383281	GEROMTEL-3/12/ARTICO/AJAIA_3//HUALITA/10/PLATA_10/6/MQUE/4/USDA573//QFN/AA_7/3/ALBA-D/5/AVO/HUI/7/PLATA_13/8/THKNEE_11/9/CHEN/ALTAR 84/3/HUI/POC//BUB/RUFO/4/FNFOOT/11/CNDO/PRIMADUR//HAI-OU_17/3/SNITAN
DUR_51	7383291	TUNSYR-2/5/C94.52/3/2*AJAIA_12/F3LOCAL(SEL.ETHIO.135.85)//PLATA_13/4/2*RASCON_37/2*TARRO_2
DUR_52	7383298	CIRNO C 2008/10/CHEN_1/TEZ/3/GUIL//CIT71/CII/4/SORA/PLATA_12/5/STOT//ALTAR 84/ALD/9/USDA595/3/D67.3/RABI//CRA/4/ALO/5/HUI/YAV_1/6/ARDENTE/7/HUI/YAV79/8/POD_9
DUR_53	7383306	CIRNO C 2008/10/TADIZ/9/USDA595/3/D67.3/RABI//CRA/4/ALO/5/HUI/YAV_1/6/ARDENTE/7/HUI/YAV79/8/POD_9
DUR_54	7383307	CIRNO C 2008/6/PLATA_6/GREEN_17/3/CHEN/AUK//BISU*2/5/PLATA_3//CREX/ALLA/3/SOMBRA_20/4/SILVER_14/MOEWE
DUR_55	7383312	CIRNO C 2008/5/CMH85.797//CADO/BOOMER_33/4/ARMENT//SRN_3/NIGRIS_4/3/CANELO_9.1
DUR_56	7383344	GUAYACAN INIA/2*SNITAN/10/TADIZ/9/USDA595/3/D67.3/RABI//CRA/4/ALO/5/HUI/YAV_1/6/ARDENTE/7/HUI/YAV79/8/POD_9
DUR_57	7383372	HUBEI//SOOTY_9/RASCON_37/3/2*SOOTY_9/RASCON_37/4/SOOTY_9/RASCON_37/5/SOOTY_9/RASCON_37/10/CHEN_1/TEZ/3/GUIL//CIT71/CII/4/SORA/PLATA_12/5/STOT//ALTAR 84/ALD/9/USDA595/3/D67.3/RABI//CRA/4/ALO/5/HUI/YAV_1/6/ARDENTE/7/HUI/YAV79/8/POD_9
DUR_58	7383387	HUBEI//SOOTY_9/RASCON_37/3/2*SOOTY_9/RASCON_37/4/2*SOOTY_9/RASCON_37/10/CHEN_1/TEZ/3/GUIL//CIT71/CII/4/SORA/PLATA_12/5/STOT//ALTAR 84/ALD/9/USDA595/3/D67.3/RABI//CRA/4/ALO/5/HUI/YAV_1/6/ARDENTE/7/HUI/YAV79/8/POD_9
DUR_59	7383418	GUAYACAN INIA/GUANAY/8/GEDIZ/FGO//GTA/3/SRN_1/4/TOTUS/5/ENTE/MEXI_2//HUI/4/YAV_1/3/LD357E/2*TC60//JO69/6/SOMBRA_20/7/JUPARE C 2001/9/SILK_3/DIPPER_6/3/ACO89/DUKEM_4//5*ACO89/4/PLATA_7/ILBOR_1//SOMAT_3
DUR_60	7383430	GUAYACAN INIA/GUANAY/8/GEDIZ/FGO//GTA/3/SRN_1/4/TOTUS/5/ENTE/MEXI_2//HUI/4/YAV_1/3/LD357E/2*TC60//JO69/6/SOMBRA_20/7/JUPARE C 2001/9/ARMENT//2*SOOTY_9/RASCON_37/4/CNDO/PRIMADUR//HAI-OU_17/3/SNITAN
DUR_61	7383444	ALTAR 84/STINT//SILVER_45/3/GUANAY/4/GREEN_14//YAV_10/AUK/5/SOMAT_4/INTER_8/6/SILK_3/DIPPER_6/3/ACO89/DUKEM_4//5*ACO89/4/PLATA_7/ILBOR_1//SOMAT_3
DUR_62	7383456	ALTAR 84/STINT//SILVER_45/3/GUANAY/4/GREEN_14//YAV_10/AUK/5/SOMAT_4/INTER_8/6/CMH85.797//CADO/BOOMER_33/4/ARMENT//SRN_3/NIGRIS_4/3/CANELO_9.1
DUR_63	7383471	SOMAT_4/INTER_8/4/GODRIN/GUTROS//DUKEM/3/THKNEE_11/5/1A.1D 5+1-06/2*WB881//1A.1D 5+1-06/3*MOJO/3/BISU_1/PATKA_3/4/GODRIN/GUTROS//DUKEM/3/THKNEE_11/10/CHEN_1/TEZ/3/GUIL//CIT71/CII/4/SORA/PLATA_12/5/STOT//ALTAR 84/ALD/9/USDA595/3/D67.3/RABI//CRA/4/ALO/
DUR_64	7383504	SWAHEN_2/KIRKI_8//PROZANA_1/4/ADAMAR_15//ALBIA_1/ALTAR 84/3/SNITAN/9/GUAYACAN INIA/GUANAY/8/GEDIZ/FGO//GTA/3/SRN_1/4/TOTUS/5/ENTE/MEXI_2//HUI/4/YAV_1/3/LD357E/2*TC60//JO69/6/SOMBRA_20/7/JUPARE C 2001/10/CHEN_1/TEZ/3/GUIL//CIT71/CII/4/SORA/PLATA_12/5/
DUR_65	7383514	SWAHEN_2/KIRKI_8//PROZANA_1/4/ADAMAR_15//ALBIA_1/ALTAR 84/3/SNITAN/9/GUAYACAN INIA/GUANAY/8/GEDIZ/FGO//GTA/3/SRN_1/4/TOTUS/5/ENTE/MEXI_2//HUI/4/YAV_1/3/LD357E/2*TC60//JO69/6/SOMBRA_20/7/JUPARE C 2001/10/PLATA_6/GREEN_17/3/CHEN/AUK//BISU*2/5/PLATA_3//
DUR_66	7383526	SWAHEN_2/KIRKI_8//PROZANA_1/4/ADAMAR_15//ALBIA_1/ALTAR 84/3/SNITAN/9/GUAYACAN INIA/GUANAY/8/GEDIZ/FGO//GTA/3/SRN_1/4/TOTUS/5/ENTE/MEXI_2//HUI/4/YAV_1/3/LD357E/2*TC60//JO69/6/SOMBRA_20/7/JUPARE C 2001/10/TOPDY_18/FOCHA_1//ALTAR 84/3/AJAIA_12/F3LOCAL(S
DUR_67	7383536	ADAMAR_15//ALBIA_1/ALTAR 84/3/SNITAN/4/SOMAT_4/INTER_8/5/SOOTY_9/RASCON_37/6/BICHENA/AKAKI_7/4/LIS_8/FILLO_6/3/FUUT//HORA/JOR/5/YAZI_1/AKAKI_4//SOMAT_3/3/AUK/GUIL//GREEN/10/TADIZ/9/USDA595/3/D67.3/RABI//CRA/4/ALO/5/HUI/YAV_1/6/ARDENTE/7/HUI/YAV79/8/P
DUR_68	7383557	ADAMAR_15//ALBIA_1/ALTAR 84/3/SNITAN/4/SOMAT_4/INTER_8/5/SOOTY_9/RASCON_37/6/BICHENA/AKAKI_7/4/LIS_8/FILLO_6/3/FUUT//HORA/JOR/5/YAZI_1/AKAKI_4//SOMAT_3/3/AUK/GUIL//GREEN/7/ARMENT//2*SOOTY_9/RASCON_37/4/CNDO/PRIMADUR//HAI-OU_17/3/SNITAN
DUR_69	7383561	ADAMAR_15//ALBIA_1/ALTAR 84/3/SNITAN/4/SOMAT_4/INTER_8/5/SOOTY_9/RASCON_37/6/BICHENA/AKAKI_7/4/LIS_8/FILLO_6/3/FUUT//HORA/JOR/5/YAZI_1/AKAKI_4//SOMAT_3/3/AUK/GUIL//GREEN/7/TOPDY_18/FOCHA_1//ALTAR 84/3/AJAIA_12/F3LOCAL(SEL.ETHIO.135.85)//PLATA_13/4/SO
DUR_70	7383636	GUAYACAN INIA/GUANAY/8/GEDIZ/FGO//GTA/3/SRN_1/4/TOTUS/5/ENTE/MEXI_2//HUI/4/YAV_1/3/LD357E/2*TC60//JO69/6/SOMBRA_20/7/JUPARE C 2001/9/BICHENA/AKAKI_7/3/SOMAT_3/PHAX_1//TILO_1/LOTUS_4/7/CHEN_11/POC//TANTLO/5/ENTE/MEXI_2//HUI/4/YAV_1/3/LD357E/2*TC60//JO
DUR_71	7383643	ALTAR 84/BINTEPE 85/3/STOT//ALTAR 84/ALD/4/POD_11/YAZI_1/5/VANRRIKSE_12/SNITAN/6/SOOTY_9/RASCON_37//WODUCK/CHAM_3/10/CHEN_1/TEZ/3/GUIL//CIT71/CII/4/SORA/PLATA_12/5/STOT//ALTAR 84/ALD/9/USDA595/3/D67.3/RABI//CRA/4/ALO/5/HUI/YAV_1/6/ARDENTE/7/HUI/YAV79
DUR_72	7383690	GEROMTEL-3/12/ARTICO/AJAIA_3//HUALITA/10/PLATA_10/6/MQUE/4/USDA573//QFN/AA_7/3/ALBA-D/5/AVO/HUI/7/PLATA_13/8/THKNEE_11/9/CHEN/ALTAR 84/3/HUI/POC//BUB/RUFO/4/FNFOOT/11/CNDO/PRIMADUR//HAI-OU_17/3/SNITAN/13/SWAHEN_2/KIRKI_8//PROZANA_1/4/ADAMAR_15//ALBIA
DUR_73	7383732	GEROMTEL-3/6/ALTAR 84/STINT//SILVER_45/3/GUANAY/4/GREEN_14//YAV_10/AUK/5/SOMAT_4/INTER_8/7/AJAIA/LOTUS_4/3/SOMAT_3/PHAX_1//TILO_1/LOTUS_4
DUR_74	7383769	AMRIA/6/SOMAT_3/PHAX_1//TILO_1/LOTUS_4/3/GUANAY/5/NETTA_4/DUKEM_12//RASCON_19/3/SORA/2*PLATA_12/4/GREEN_18/FOCHA_1//AIRON_1/9/CBC 509 CHILE/6/ECO/CMH76A.722//BIT/3/ALTAR 84/4/AJAIA_2/5/KJOVE_1/7/AJAIA_12/F3LOCAL(SEL.ETHIO.135.85)//PLATA_13/8/SOOTY_9/
DUR_75	7383809	GEROMTEL-3/9/GUAYACAN INIA/GUANAY/8/GEDIZ/FGO//GTA/3/SRN_1/4/TOTUS/5/ENTE/MEXI_2//HUI/4/YAV_1/3/LD357E/2*TC60//JO69/6/SOMBRA_20/7/JUPARE C 2001/10/HUBEI//SOOTY_9/RASCON_37/3/2*SOOTY_9/RASCON_37/4/SOOTY_9/RASCON_37/5/SOOTY_9/RASCON_37
DUR_76	7383851	TUNSYR-2//GUAYACAN INIA/2*SNITAN/10/SWAHEN_2/KIRKI_8//PROZANA_1/4/ADAMAR_15//ALBIA_1/ALTAR 84/3/SNITAN/9/GUAYACAN INIA/GUANAY/8/GEDIZ/FGO//GTA/3/SRN_1/4/TOTUS/5/ENTE/MEXI_2//HUI/4/YAV_1/3/LD357E/2*TC60//JO69/6/SOMBRA_20/7/JUPARE C 2001
DUR_77	7383861	TUNSYR-2/8/STOT//ALTAR 84/ALD/3/THB/CEP7780//2*MUSK_4/6/ECO/CMH76A.722//BIT/3/ALTAR 84/4/AJAIA_2/5/KJOVE_1/7/RASCON_37/2*TARRO_2/4/ROK/FGO//STIL/3/BISU_1/5/MALMUK_1/SERRATOR_1/9/GUAYACAN INIA/GUANAY/8/GEDIZ/FGO//GTA/3/SRN_1/4/TOTUS/5/ENTE/MEXI_2//HUI
DUR_78	7383862	TUNSYR-2/4/AJAIA/LOTUS_4/3/SOMAT_3/PHAX_1//TILO_1/LOTUS_4/5/GUAYACAN INIA/2*SNITAN
DUR_79	7383871	LILE/6/C F4 20 S/4/YAZI_1/AKAKI_4//SOMAT_3/3/AUK/GUIL//GREEN/5/CANELO_9.1//SHAKE_3/2*AJAIA_2
DUR_80	7383901	ALAMO:DR/4/ARMENT//SRN_3/NIGRIS_4/3/CANELO_9.1/5/PLATA_6/GREEN_17//SNITAN/4/YAZI_1/AKAKI_4//SOMAT_3/3/AUK/GUIL//GREEN/6/C F4 20 S/4/YAZI_1/AKAKI_4//SOMAT_3/3/AUK/GUIL//GREEN/5/CANELO_9.1//SHAKE_3/2*AJAIA_2
DUR_81	7383916	TRIDENT/3*KUCUK/7/CMH83.2578/4/D88059//WARD/YAV79/3/ACO89/5/2*SOOTY_9/RASCON_37/6/1A.1D 5+1-06/3*MOJO/3/AJAIA_12/F3LOCAL(SEL.ETHIO.135.85)//PLATA_13
DUR_82	7383935	JUPARE C 2001*2/RBC/6/STORLOM/3/RASCON_37/TARRO_2//RASCON_37/4/D00003A/5/1A.1D 5+1-06/3*MOJO/3/AJAIA_12/F3LOCAL(SEL.ETHIO.135.85)//PLATA_13/7/C F4 20 S/4/YAZI_1/AKAKI_4//SOMAT_3/3/AUK/GUIL//GREEN/5/CANELO_9.1//SHAKE_3/2*AJAIA_2
DUR_83	7383957	JUPARE C 2001*2/KHAPLI/4/INRAM_1805//SOMAT_4/INTER_8/3/SOOTY_9/RASCON_37//TILO_1/LOTUS_4/12/MOHAWK/10/PLATA_10/6/MQUE/4/USDA573//QFN/AA_7/3/ALBA-D/5/AVO/HUI/7/PLATA_13/8/THKNEE_11/9/CHEN/ALTAR 84/3/HUI/POC//BUB/RUFO/4/FNFOOT/11/ARMENT//SRN_3/NIGRIS_4
DUR_84	7384008	CMH83.2578/4/D88059//WARD/YAV79/3/ACO89/5/2*SOOTY_9/RASCON_37/6/1A.1D 5+1-06/3*MOJO/3/AJAIA_12/F3LOCAL(SEL.ETHIO.135.85)//PLATA_13/7/KOFA/4/DUKEM_1//PATKA_7/YAZI_1/3/PATKA_7/YAZI_1/8/JUPARE C 2001*2/KHAPLI
DUR_85	7384019	STORLOM/3/RASCON_37/TARRO_2//RASCON_37/4/D00003A/5/1A.1D 5+1-06/3*MOJO/3/AJAIA_12/F3LOCAL(SEL.ETHIO.135.85)//PLATA_13/6/MOHAWK/3/GUANAY//TILO_1/LOTUS_4/4/ARMENT//SRN_3/NIGRIS_4/3/CANELO_9.1/7/JUPARE C 2001*2/KHAPLI
DUR_86	7384027	C F4 20 S/4/YAZI_1/AKAKI_4//SOMAT_3/3/AUK/GUIL//GREEN/5/CANELO_9.1//SHAKE_3/2*AJAIA_2/7/ODIN_15/WITNEK_1//ISLOM_1/5/TARRO_1/TISOMA_2//TARRO_1/3/COMB DUCK_2/ALAS//4*COMB DUCK_2/4/SHAG_9/BUTO_17/6/VANRRIKSE_6.2//1A-1D 2+12-5/3*WB881/5/TARRO_1/TISOMA_2/
DUR_87	7384033	C F4 20 S/4/YAZI_1/AKAKI_4//SOMAT_3/3/AUK/GUIL//GREEN/5/CANELO_9.1//SHAKE_3/2*AJAIA_2/6/KRONOS/11/AJAIA_16//HORA/JRO/3/GAN/4/ZAR/5/SOOTY_9/RASCON_37/6/JUPARE C 2001/9/USDA595/3/D67.3/RABI//CRA/4/ALO/5/HUI/YAV_1/6/ARDENTE/7/HUI/YAV79/8/POD_9/10/ARMENT
DUR_88	7384039	JUPARE C 2001*2/IM/7/CMH83.2578/4/D88059//WARD/YAV79/3/ACO89/5/2*SOOTY_9/RASCON_37/6/1A.1D 5+1-06/3*MOJO/3/AJAIA_12/F3LOCAL(SEL.ETHIO.135.85)//PLATA_13/8/YAZI_1/AKAKI_4//SOMAT_3/3/AUK/GUIL//GREEN/5/2*NETTA_4/DUKEM_12//RASCON_19/3/SORA/2*PLATA_12/4/GR
DUR_89	7384046	JUPARE C 2001*2/KHAPLI/4/GUAYACAN INIA/GUANAY//PORRON_4/BEJAH_7/3/VANRRIKSE_12/SNITAN/7/KOFA/4/DUKEM_1//PATKA_7/YAZI_1/3/PATKA_7/YAZI_1/6/CHEN_1/TEZ/3/GUIL//CIT71/CII/4/SORA/PLATA_12/5/STOT//ALTAR 84/ALD
DUR_90	7384051	JUPARE C 2001*2/KHAPLI/6/C F4 20 S/4/YAZI_1/AKAKI_4//SOMAT_3/3/AUK/GUIL//GREEN/5/CANELO_9.1//SHAKE_3/2*AJAIA_2/7/LORITA/4/ARMENT//SRN_3/NIGRIS_4/3/CANELO_9.1/5/SORA/2*PLATA_12//RASCON_37/4/YAZI_1/AKAKI_4//SOMAT_3/3/AUK/GUIL//GREEN
DUR_91	7384062	CMH83.2578/4/D88059//WARD/YAV79/3/ACO89/5/2*SOOTY_9/RASCON_37/6/1A.1D 5+1-06/3*MOJO/3/AJAIA_12/F3LOCAL(SEL.ETHIO.135.85)//PLATA_13/7/STORLOM/3/RASCON_37/TARRO_2//RASCON_37/4/D00003A/5/1A.1D 5+1-06/3*MOJO/3/AJAIA_12/F3LOCAL(SEL.ETHIO.135.85)//PLATA_13
DUR_92	7384063	CMH83.2578/4/D88059//WARD/YAV79/3/ACO89/5/2*SOOTY_9/RASCON_37/6/1A.1D 5+1-06/3*MOJO/3/AJAIA_12/F3LOCAL(SEL.ETHIO.135.85)//PLATA_13/7/KOFA/4/DUKEM_1//PATKA_7/YAZI_1/3/PATKA_7/YAZI_1/8/YAZI_1/AKAKI_4//SOMAT_3/3/AUK/GUIL//GREEN/5/2*NETTA_4/DUKEM_12//RAS
DUR_93	7384071	C F4 20 S/4/YAZI_1/AKAKI_4//SOMAT_3/3/AUK/GUIL//GREEN/5/CANELO_9.1//SHAKE_3/2*AJAIA_2/6/MOHAWK/4/DUKEM_1//PATKA_7/YAZI_1/3/PATKA_7/YAZI_1/7/YAZI_1/AKAKI_4//SOMAT_3/3/AUK/GUIL//GREEN/5/2*NETTA_4/DUKEM_12//RASCON_19/3/SORA/2*PLATA_12/4/GREEN_18/FOCHA_1
DUR_94	7384072	STORLOM/3/RASCON_37/TARRO_2//RASCON_37/4/D00003A/5/1A.1D 5+1-06/3*MOJO/3/AJAIA_12/F3LOCAL(SEL.ETHIO.135.85)//PLATA_13/6/MOHAWK/4/DUKEM_1//PATKA_7/YAZI_1/3/PATKA_7/YAZI_1/7/YAZI_1/AKAKI_4//SOMAT_3/3/AUK/GUIL//GREEN/5/2*NETTA_4/DUKEM_12//RASCON_19/3/SO
DUR_95	7384079	KOFA/9/USDA595/3/D67.3/RABI//CRA/4/ALO/5/HUI/YAV_1/6/ARDENTE/7/HUI/YAV79/8/POD_9/10/MOHAWK/4/DUKEM_1//PATKA_7/YAZI_1/3/PATKA_7/YAZI_1/11/YAZI_1/AKAKI_4//SOMAT_3/3/AUK/GUIL//GREEN/5/2*NETTA_4/DUKEM_12//RASCON_19/3/SORA/2*PLATA_12/4/GREEN_18/FOCHA_1//A
DUR_96	7384096	WBDTBO/10/PLATA_10/6/MQUE/4/USDA573//QFN/AA_7/3/ALBA-D/5/AVO/HUI/7/PLATA_13/8/THKNEE_11/9/CHEN/ALTAR 84/3/HUI/POC//BUB/RUFO/4/FNFOOT/11/M�ALI/10/ALTAR 84/CMH82A.1062//ALTAR 84/3/YAZI_10/4/SNITAN/9/USDA595/3/D67.3/RABI//CRA/4/ALO/5/HUI/YAV_1/6/ARDENTE
DUR_97	7384135	MOHAWK/6/LOTUS_5/F3LOCAL(SEL.ETHIO.135.85)/5/CHEN/ALTAR 84/3/HUI/POC//BUB/RUFO/4/FNFOOT/7/SORA/2*PLATA_12/3/SORA/2*PLATA_12//SOMAT_3/4/AJAIA_13/YAZI//DIPPER_2/BUSHEN_3
DUR_98	7384142	MOHAWK/6/LOTUS_5/F3LOCAL(SEL.ETHIO.135.85)/5/CHEN/ALTAR 84/3/HUI/POC//BUB/RUFO/4/FNFOOT/10/SWAHEN_2/KIRKI_8//PROZANA_1/4/ADAMAR_15//ALBIA_1/ALTAR 84/3/SNITAN/9/GUAYACAN INIA/GUANAY/8/GEDIZ/FGO//GTA/3/SRN_1/4/TOTUS/5/ENTE/MEXI_2//HUI/4/YAV_1/3/LD357E/
DUR_99	7406251	WBD881/3/PLANETA/PIQUERO//BERGAND/KNIPA/4/TRIDENT/3*KUCUK
DUR_100	7406259	WBD881/3/PIQUERO/AMIC//PLAYERO/PLANETA/4/TRIDENT/3*KUCUK
DUR_101	7406303	WBD881/6/C F4 20 S/4/YAZI_1/AKAKI_4//SOMAT_3/3/AUK/GUIL//GREEN/5/CANELO_9.1//SHAKE_3/2*AJAIA_2/7/YAZI_1/AKAKI_4//SOMAT_3/3/AUK/GUIL//GREEN/5/2*NETTA_4/DUKEM_12//RASCON_19/3/SORA/2*PLATA_12/4/GREEN_18/FOCHA_1//AIRON_1
DUR_102	7406313	WBD881/6/YAZI_1/AKAKI_4//SOMAT_3/3/AUK/GUIL//GREEN/5/2*NETTA_4/DUKEM_12//RASCON_19/3/SORA/2*PLATA_12/4/GREEN_18/FOCHA_1//AIRON_1/7/PH896-21/4/DUKEM_1//PATKA_7/YAZI_1/3/PATKA_7/YAZI_1
DUR_103	7406319	WBD881/7/ODIN_15/WITNEK_1//ISLOM_1/5/TARRO_1/TISOMA_2//TARRO_1/3/COMB DUCK_2/ALAS//4*COMB DUCK_2/4/SHAG_9/BUTO_17/6/VANRRIKSE_6.2//1A-1D 2+12-5/3*WB881/5/TARRO_1/TISOMA_2//TARRO_1/3/COMB DUCK_2/ALAS//4*COMB DUCK_2/4/SHAG_9/BUTO_17/12/MOHAWK/10/PLATA_
DUR_104	7406340	ALTAR 84/STINT//SILVER_45/3/GUANAY/4/GREEN_14//YAV_10/AUK/10/CMH79.959/CHEN//SOOTY_9/RASCON_37/9/USDA595/3/D67.3/RABI//CRA/4/ALO/5/HUI/YAV_1/6/ARDENTE/7/HUI/YAV79/8/POD_9/11/RCOL//SHAG_23/LAPDY_25/4/ARMENT//SRN_3/NIGRIS_4/3/CANELO_9.1/12/KOFA/9/USDA5
DUR_105	7406351	ALAS/5*SILVER_2/4/2*ARMENT//SRN_3/NIGRIS_4/3/CANELO_9.1/6/YAZI_1/AKAKI_4//SOMAT_3/3/AUK/GUIL//GREEN/5/2*NETTA_4/DUKEM_12//RASCON_19/3/SORA/2*PLATA_12/4/GREEN_18/FOCHA_1//AIRON_1/7/C F4 20 S/4/YAZI_1/AKAKI_4//SOMAT_3/3/AUK/GUIL//GREEN/5/CANELO_9.1//SH
DUR_106	7406436	MOHAWK/3/GUANAY//TILO_1/LOTUS_4/4/ARMENT//SRN_3/NIGRIS_4/3/CANELO_9.1/6/YAZI_1/AKAKI_4//SOMAT_3/3/AUK/GUIL//GREEN/5/2*NETTA_4/DUKEM_12//RASCON_19/3/SORA/2*PLATA_12/4/GREEN_18/FOCHA_1//AIRON_1/7/C F4 20 S/4/YAZI_1/AKAKI_4//SOMAT_3/3/AUK/GUIL//GREEN/5/
DUR_107	7406449	PLATA_7/ILBOR_1//SOMAT_3/7/CHEN_11/POC//TANTLO/5/ENTE/MEXI_2//HUI/4/YAV_1/3/LD357E/2*TC60//JO69/6/MINIMUS/COMB DUCK_2//CHAM_3/10/USDA595/3/D67.3/RABI//CRA/4/ALO/5/HUI/YAV_1/6/ARDENTE/7/HUI/YAV79/8/POD_9/9/CHEN_11/POC//TANTLO/5/ENTE/MEXI_2//HUI/4/YAV_
DUR_108	7406486	ARMENT//SRN_3/NIGRIS_4/3/CANELO_9.1/4/TOSKA_26/RASCON_37//SNITAN/5/PLAYERO/11/CLAUDIO/4/YAZI_1/AKAKI_4//SOMAT_3/3/AUK/GUIL//GREEN/10/TARRO_1/2*YUAN_1//AJAIA_13/YAZI/9/USDA595/3/D67.3/RABI//CRA/4/ALO/5/HUI/YAV_1/6/ARDENTE/7/HUI/YAV79/8/POD_9
DUR_109	7406503	ARMENT//SRN_3/NIGRIS_4/3/CANELO_9.1/4/TOSKA_26/RASCON_37//SNITAN/5/PLAYERO/11/E90040/MFOWL_13//LOTAIL_6/3/PROZANA/ARLIN//MUSK_6/9/USDA595/3/D67.3/RABI//CRA/4/ALO/5/HUI/YAV_1/6/ARDENTE/7/HUI/YAV79/8/POD_9/10/TOSKA_26/RASCON_37//SNITAN/4/ARMENT//SRN_3/
DUR_110	7406516	BELLAROI/5/HUBEI//SOOTY_9/RASCON_37/3/2*SOOTY_9/RASCON_37/4/SOOTY_9/RASCON_37/11/BRONTE/4/ARMENT//SRN_3/NIGRIS_4/3/CANELO_9.1/10/RCOL/THKNEE_2/9/USDA595/3/D67.3/RABI//CRA/4/ALO/5/HUI/YAV_1/6/ARDENTE/7/HUI/YAV79/8/POD_9
DUR_111	7406533	BELLAROI/5/HUBEI//SOOTY_9/RASCON_37/3/2*SOOTY_9/RASCON_37/4/SOOTY_9/RASCON_37/11/CLAUDIO/4/YAZI_1/AKAKI_4//SOMAT_3/3/AUK/GUIL//GREEN/10/TARRO_1/2*YUAN_1//AJAIA_13/YAZI/9/USDA595/3/D67.3/RABI//CRA/4/ALO/5/HUI/YAV_1/6/ARDENTE/7/HUI/YAV79/8/POD_9
DUR_112	7406594	SIMETO/3/SORA/2*PLATA_12//SRN_3/NIGRIS_4/5/TOSKA_26/RASCON_37//SNITAN/4/ARMENT//SRN_3/NIGRIS_4/3/CANELO_9.1/11/CLAUDIO/4/YAZI_1/AKAKI_4//SOMAT_3/3/AUK/GUIL//GREEN/10/TARRO_1/2*YUAN_1//AJAIA_13/YAZI/9/USDA595/3/D67.3/RABI//CRA/4/ALO/5/HUI/YAV_1/6/ARDE
DUR_113	7406605	SIMETO/3/SORA/2*PLATA_12//SRN_3/NIGRIS_4/5/TOSKA_26/RASCON_37//SNITAN/4/ARMENT//SRN_3/NIGRIS_4/3/CANELO_9.1/11/E90040/MFOWL_13//LOTAIL_6/3/PROZANA/ARLIN//MUSK_6/9/USDA595/3/D67.3/RABI//CRA/4/ALO/5/HUI/YAV_1/6/ARDENTE/7/HUI/YAV79/8/POD_9/10/TOSKA_26/R
DUR_114	7406615	BRONTE/4/ARMENT//SRN_3/NIGRIS_4/3/CANELO_9.1/10/RCOL/THKNEE_2/9/USDA595/3/D67.3/RABI//CRA/4/ALO/5/HUI/YAV_1/6/ARDENTE/7/HUI/YAV79/8/POD_9/11/CLAUDIO/4/YAZI_1/AKAKI_4//SOMAT_3/3/AUK/GUIL//GREEN/10/TARRO_1/2*YUAN_1//AJAIA_13/YAZI/9/USDA595/3/D67.3/RABI
DUR_115	7406684	1A.1D 5+1-06/3*MOJO//RCOL/3/SNITAN/SOMAT_3//FULVOUS_1/MFOWL_13/10/AVILLO_1/3/CANELO_8//SORA/2*PLATA_12/9/USDA595/3/D67.3/RABI//CRA/4/ALO/5/HUI/YAV_1/6/ARDENTE/7/HUI/YAV79/8/POD_9/11/CLAUDIO/4/YAZI_1/AKAKI_4//SOMAT_3/3/AUK/GUIL//GREEN/10/TARRO_1/2*YUA
DUR_116	7406748	KALKA/10/MINIMUS/COMB DUCK_2//CHAM_3/3/CANELO_9/9/USDA595/3/D67.3/RABI//CRA/4/ALO/5/HUI/YAV_1/6/ARDENTE/7/HUI/YAV79/8/POD_9/11/YALLAROI/6/AJAIA_12/F3LOCAL(SEL.ETHIO.135.85)//PLATA_13/3/POD_9/4/RASCON_37/TARRO_2//RASCON_37/5/ARMENT//SRN_3/NIGRIS_4/3/C
DUR_117	7406808	OROBEL//BUSHEN_4/2*GREEN_18/8/GEDIZ/FGO//GTA/3/SRN_1/4/TOTUS/5/ENTE/MEXI_2//HUI/4/YAV_1/3/LD357E/2*TC60//JO69/6/SOMBRA_20/7/JUPARE C 2001/11/CLAUDIO/4/YAZI_1/AKAKI_4//SOMAT_3/3/AUK/GUIL//GREEN/10/TARRO_1/2*YUAN_1//AJAIA_13/YAZI/9/USDA595/3/D67.3/RABI
DUR_118	7406881	P91.272.3.1/3*MEXI75//2*JUPARE C 2001/5/ARTICO/AJAIA_3//HUALITA/3/FULVOUS_1/MFOWL_13/4/TECA96/TILO_1/6/RISSA/GAN//POHO_1/3/PLATA_3//CREX/ALLA*2/4/ARMENT//SRN_3/NIGRIS_4/3/CANELO_9.1/11/CLAUDIO/4/YAZI_1/AKAKI_4//SOMAT_3/3/AUK/GUIL//GREEN/10/TARRO_1/2*
DUR_119	7406899	P91.272.3.1/3*MEXI75//2*JUPARE C 2001/5/ARTICO/AJAIA_3//HUALITA/3/FULVOUS_1/MFOWL_13/4/TECA96/TILO_1/6/RISSA/GAN//POHO_1/3/PLATA_3//CREX/ALLA*2/4/ARMENT//SRN_3/NIGRIS_4/3/CANELO_9.1/11/E90040/MFOWL_13//LOTAIL_6/3/PROZANA/ARLIN//MUSK_6/9/USDA595/3/D67
DUR_120	7406952	MINIMUS/COMB DUCK_2//CHAM_3/3/CANELO_9/9/USDA595/3/D67.3/RABI//CRA/4/ALO/5/HUI/YAV_1/6/ARDENTE/7/HUI/YAV79/8/POD_9/10/TARRO_1/2*YUAN_1//AJAIA_13/YAZI/3/SOMAT_4/INTER_8/4/ARMENT//SRN_3/NIGRIS_4/3/CANELO_9.1/11/CLAUDIO/4/YAZI_1/AKAKI_4//SOMAT_3/3/AUK/G
DUR_121	7407025	LILE/10/KOFA/9/USDA595/3/D67.3/RABI//CRA/4/ALO/5/HUI/YAV_1/6/ARDENTE/7/HUI/YAV79/8/POD_9/11/PORTO_3//SORA/2*PLATA_12/9/USDA595/3/D67.3/RABI//CRA/4/ALO/5/HUI/YAV_1/6/ARDENTE/7/HUI/YAV79/8/POD_9
DUR_122	7407050	PLANETA/PIQUERO//BERGAND/KNIPA/6/YAZI_1/AKAKI_4//SOMAT_3/3/AUK/GUIL//GREEN/5/2*NETTA_4/DUKEM_12//RASCON_19/3/SORA/2*PLATA_12/4/GREEN_18/FOCHA_1//AIRON_1/12/ALTAR 84/STINT//SILVER_45/3/GUANAY/4/GREEN_14//YAV_10/AUK/10/CMH79.959/CHEN//SOOTY_9/RASCON_37
DUR_123	7407092	MOHAWK/3/GUANAY//TILO_1/LOTUS_4/4/ARMENT//SRN_3/NIGRIS_4/3/CANELO_9.1/6/YAZI_1/AKAKI_4//SOMAT_3/3/AUK/GUIL//GREEN/5/2*NETTA_4/DUKEM_12//RASCON_19/3/SORA/2*PLATA_12/4/GREEN_18/FOCHA_1//AIRON_1/9/OROBEL//BUSHEN_4/2*GREEN_18/8/GEDIZ/FGO//GTA/3/SRN_1/4/T
DUR_124	7407103	PLATA_7/ILBOR_1//SOMAT_3/7/CHEN_11/POC//TANTLO/5/ENTE/MEXI_2//HUI/4/YAV_1/3/LD357E/2*TC60//JO69/6/MINIMUS/COMB DUCK_2//CHAM_3/10/USDA595/3/D67.3/RABI//CRA/4/ALO/5/HUI/YAV_1/6/ARDENTE/7/HUI/YAV79/8/POD_9/9/CHEN_11/POC//TANTLO/5/ENTE/MEXI_2//HUI/4/YAV_
DUR_125	7407117	CBC 509 CHILE/SOMAT_3.1//BOOMER_18/LOTUS_4/12/MOHAWK/10/PLATA_10/6/MQUE/4/USDA573//QFN/AA_7/3/ALBA-D/5/AVO/HUI/7/PLATA_13/8/THKNEE_11/9/CHEN/ALTAR 84/3/HUI/POC//BUB/RUFO/4/FNFOOT/11/ARMENT//SRN_3/NIGRIS_4/3/CANELO_9.1/13/P91.272.3.1/3*MEXI75//2*JUPAR
DUR_126	7407130	CIT71/DIPPER_1//ARIZA_2/3/PROZANA/ARLIN//MUSK_6/4/TATLER_1/TARRO_1//HYDRANASSA30/SILVER_5/10/PLATA_3//CREX/ALLA/3/SORA/2*PLATA_12/4/RASCON_37/GREEN_2/9/USDA595/3/D67.3/RABI//CRA/4/ALO/5/HUI/YAV_1/6/ARDENTE/7/HUI/YAV79/8/POD_9/11/ALTAR 84/STINT//SILVE
DUR_127	7407174	ALTAR 84/STINT//SILVER_45/3/GUANAY/4/GREEN_14//YAV_10/AUK/10/CMH79.959/CHEN//SOOTY_9/RASCON_37/9/USDA595/3/D67.3/RABI//CRA/4/ALO/5/HUI/YAV_1/6/ARDENTE/7/HUI/YAV79/8/POD_9/11/RCOL//SHAG_23/LAPDY_25/4/ARMENT//SRN_3/NIGRIS_4/3/CANELO_9.1/12/KOFA/9/USDA5
DUR_128	7407242	AINZEN_1/6/CMH82A.1062/3/GERARDO VZ 394//SBA81/PLC/4/AAZ_1/CREX/5/HUI//CIT71/CII/10/SELIM/9/ALTAR 84/860137//YAZI_1/4/LIS_8/FILLO_6/3/FUUT//HORA/JOR/8/GEDIZ/FGO//GTA/3/SRN_1/4/TOTUS/5/ENTE/MEXI_2//HUI/4/YAV_1/3/LD357E/2*TC60//JO69/6/SOMBRA_20/7/JUPAR
DUR_129	7407490	WBDTBO/7/AINZEN_1/6/CMH82A.1062/3/GERARDO VZ 394//SBA81/PLC/4/AAZ_1/CREX/5/HUI//CIT71/CII/8/STOT//ALTAR 84/ALD/3/PATKA_7/YAZI_1/4/ARMENT//SRN_3/NIGRIS_4/3/CANELO_9.1/5/NASR 99
DUR_130	7407511	CANNIZZO/6/SOMAT_3.1//WODUCK/CHAM_3/5/AJAIA_16//HORA/JRO/3/GAN/4/ZAR/7/STOT//ALTAR 84/ALD/3/PATKA_7/YAZI_1/4/ARMENT//SRN_3/NIGRIS_4/3/CANELO_9.1/5/NASR 99
DUR_131	7407561	WBDTBO/11/M�ALI/10/ALTAR 84/CMH82A.1062//ALTAR 84/3/YAZI_10/4/SNITAN/9/USDA595/3/D67.3/RABI//CRA/4/ALO/5/HUI/YAV_1/6/ARDENTE/7/HUI/YAV79/8/POD_9/12/SELIM/9/ALTAR 84/860137//YAZI_1/4/LIS_8/FILLO_6/3/FUUT//HORA/JOR/8/GEDIZ/FGO//GTA/3/SRN_1/4/TOTUS/5/EN
DUR_132	7407575	ALTAR 84/STINT//SILVER_45/3/GUANAY/4/GREEN_14//YAV_10/AUK/5/GUAYACAN INIA/YEBAS_8/3/TOPDY_18/FOCHA_1//ALTAR 84/9/CBC 509 CHILE/6/ECO/CMH76A.722//BIT/3/ALTAR 84/4/AJAIA_2/5/KJOVE_1/7/AJAIA_12/F3LOCAL(SEL.ETHIO.135.85)//PLATA_13/8/SOOTY_9/RASCON_37//WO
DUR_133	7407611	ALTAR 84/STINT//SILVER_45/3/GUANAY/4/GREEN_14//YAV_10/AUK/5/GUAYACAN INIA/YEBAS_8/3/TOPDY_18/FOCHA_1//ALTAR 84/7/WID22256/5/ALTAR 84/STINT//SILVER_45/3/GUANAY/4/GREEN_14//YAV_10/AUK/6/SN TURK MI83-84 503/LOTUS_4//MUSK_4/3/CANELO_9/4/YAZI_1/AKAKI_4//S
DUR_134	7407689	ALTAR 84/STINT//SILVER_45/3/GUANAY/4/GREEN_14//YAV_10/AUK/5/GUAYACAN INIA/YEBAS_8/3/TOPDY_18/FOCHA_1//ALTAR 84/7/AJAIA_12/F3LOCAL(SEL.ETHIO.135.85)//PLATA_13/3/SOMBRA_20/4/SNITAN/5/SOMAT_4/INTER_8/6/GUAYACAN INIA/POMA_2//SNITAN
DUR_135	7407710	ALTAR 84/STINT//SILVER_45/3/GUANAY/4/GREEN_14//YAV_10/AUK/5/GUAYACAN INIA/YEBAS_8/3/TOPDY_18/FOCHA_1//ALTAR 84/6/CBC 514 CHILE/3/AUK/GUIL//GREEN
DUR_136	7407713	CBC 509 CHILE/6/ECO/CMH76A.722//BIT/3/ALTAR 84/4/AJAIA_2/5/KJOVE_1/7/AJAIA_12/F3LOCAL(SEL.ETHIO.135.85)//PLATA_13/8/SOOTY_9/RASCON_37//WODUCK/CHAM_3/9/AJAIA_12/F3LOCAL(SEL.ETHIO.135.85)//PLATA_13/3/SOMBRA_20/4/SNITAN/5/SOMAT_4/INTER_8/6/GUAYACAN INIA
DUR_137	7407740	WID22256/5/ALTAR 84/STINT//SILVER_45/3/GUANAY/4/GREEN_14//YAV_10/AUK/6/SN TURK MI83-84 503/LOTUS_4//MUSK_4/3/CANELO_9/4/YAZI_1/AKAKI_4//SOMAT_3/3/AUK/GUIL//GREEN/7/AJAIA_12/F3LOCAL(SEL.ETHIO.135.85)//PLATA_13/3/SOMBRA_20/4/SNITAN/5/SOMAT_4/INTER_8/6/
DUR_138	7407855	CALERO/4/SOOTY_9/RASCON_37//JUPARE C 2001/3/SOOTY_9/RASCON_37//GUAYACAN INIA
DUR_139	7407885	GRECALE/9/CBC 509 CHILE/6/ECO/CMH76A.722//BIT/3/ALTAR 84/4/AJAIA_2/5/KJOVE_1/7/AJAIA_12/F3LOCAL(SEL.ETHIO.135.85)//PLATA_13/8/SOOTY_9/RASCON_37//WODUCK/CHAM_3
DUR_140	7407937	CBC 509 CHILE/6/ECO/CMH76A.722//BIT/3/ALTAR 84/4/AJAIA_2/5/KJOVE_1/7/AJAIA_12/F3LOCAL(SEL.ETHIO.135.85)//PLATA_13/8/SOOTY_9/RASCON_37//WODUCK/CHAM_3/12/SOOTY_9/RASCON_37//GUAYACAN INIA/11/BOOMER_33/ZAR/3/BRAK_2/AJAIA_2//SOLGA_8/10/PLATA_10/6/MQUE/4/U
DUR_141	7407946	CBC 509 CHILE/6/ECO/CMH76A.722//BIT/3/ALTAR 84/4/AJAIA_2/5/KJOVE_1/7/AJAIA_12/F3LOCAL(SEL.ETHIO.135.85)//PLATA_13/8/SOOTY_9/RASCON_37//WODUCK/CHAM_3/9/SOOTY_9/RASCON_37//JUPARE C 2001/3/SOOTY_9/RASCON_37//GUAYACAN INIA
DUR_142	7407978	CBC 509 CHILE/6/ECO/CMH76A.722//BIT/3/ALTAR 84/4/AJAIA_2/5/KJOVE_1/7/AJAIA_12/F3LOCAL(SEL.ETHIO.135.85)//PLATA_13/8/SOOTY_9/RASCON_37//WODUCK/CHAM_3/9/SOOTY_9/RASCON_37//GUAYACAN INIA/3/SOOTY_9/RASCON_37//STORLOM
DUR_143	7408065	WID22256/5/ALTAR 84/STINT//SILVER_45/3/GUANAY/4/GREEN_14//YAV_10/AUK/6/SN TURK MI83-84 503/LOTUS_4//MUSK_4/3/CANELO_9/4/YAZI_1/AKAKI_4//SOMAT_3/3/AUK/GUIL//GREEN/12/SOOTY_9/RASCON_37//GUAYACAN INIA/11/BOOMER_33/ZAR/3/BRAK_2/AJAIA_2//SOLGA_8/10/PLATA_
DUR_144	7408093	WID22256/5/ALTAR 84/STINT//SILVER_45/3/GUANAY/4/GREEN_14//YAV_10/AUK/6/SN TURK MI83-84 503/LOTUS_4//MUSK_4/3/CANELO_9/4/YAZI_1/AKAKI_4//SOMAT_3/3/AUK/GUIL//GREEN/7/SOOTY_9/RASCON_37//GUAYACAN INIA/3/SOOTY_9/RASCON_37//STORLOM
DUR_145	7408214	CIRNO C 2008/4/SOOTY_9/RASCON_37//JUPARE C 2001/3/SOOTY_9/RASCON_37//CAMAYO
DUR_146	7408527	WID22256/5/ALTAR 84/STINT//SILVER_45/3/GUANAY/4/GREEN_14//YAV_10/AUK/6/SN TURK MI83-84 503/LOTUS_4//MUSK_4/3/CANELO_9/4/YAZI_1/AKAKI_4//SOMAT_3/3/AUK/GUIL//GREEN/7/HUBEI//SOOTY_9/RASCON_37/3/2*SOOTY_9/RASCON_37/4/2*SOOTY_9/RASCON_37/8/ALTAR 84/BINTEP
DUR_147	7408588	CBC 509 CHILE/6/ECO/CMH76A.722//BIT/3/ALTAR 84/4/AJAIA_2/5/KJOVE_1/7/AJAIA_12/F3LOCAL(SEL.ETHIO.135.85)//PLATA_13/8/SOOTY_9/RASCON_37//WODUCK/CHAM_3/9/CBC 514 CHILE/3/AUK/GUIL//GREEN/10/ALTAR 84/STINT//SILVER_45/3/GUANAY/4/GREEN_14//YAV_10/AUK/5/GUAY
DUR_148	7408625	WID22256/5/ALTAR 84/STINT//SILVER_45/3/GUANAY/4/GREEN_14//YAV_10/AUK/6/SN TURK MI83-84 503/LOTUS_4//MUSK_4/3/CANELO_9/4/YAZI_1/AKAKI_4//SOMAT_3/3/AUK/GUIL//GREEN/7/ALTAR 84/STINT//SILVER_45/3/GUANAY/4/GREEN_14//YAV_10/AUK/5/SOMAT_4/INTER_8/8/SOOTY_9/
DUR_149	7408683	HUBEI//SOOTY_9/RASCON_37/3/2*SOOTY_9/RASCON_37/4/2*SOOTY_9/RASCON_37/6/SOMAT_3/PHAX_1//TILO_1/LOTUS_4/3/GUANAY/5/NETTA_4/DUKEM_12//RASCON_19/3/SORA/2*PLATA_12/4/GREEN_18/FOCHA_1//AIRON_1/7/ALTAR 84/STINT//SILVER_45/3/GUANAY/4/GREEN_14//YAV_10/AUK/5/G
DUR_150	7408721	HUBEI//SOOTY_9/RASCON_37/3/2*SOOTY_9/RASCON_37/4/2*SOOTY_9/RASCON_37/5/GUAYACAN INIA/2*SNITAN/10/SELIM/9/ALTAR 84/860137//YAZI_1/4/LIS_8/FILLO_6/3/FUUT//HORA/JOR/8/GEDIZ/FGO//GTA/3/SRN_1/4/TOTUS/5/ENTE/MEXI_2//HUI/4/YAV_1/3/LD357E/2*TC60//JO69/6/SOMB
DUR_151	7408749	CIRNO C 2008/5/HUBEI//SOOTY_9/RASCON_37/3/2*SOOTY_9/RASCON_37/4/2*SOOTY_9/RASCON_37/7/ALTAR 84/BINTEPE 85/3/STOT//ALTAR 84/ALD/4/POD_11/YAZI_1/5/VANRRIKSE_12/SNITAN/6/SOOTY_9/RASCON_37//WODUCK/CHAM_3
DUR_152	7408787	CBC 514 CHILE/3/AUK/GUIL//GREEN/6/STORLOM/3/RASCON_37/TARRO_2//RASCON_37/4/KIRKI_1/HIMAN_9/5/GLAS_5/LOTUS_4//SOMBRA_20/7/SOOTY_9/RASCON_37//JUPARE C 2001/3/SOOTY_9/RASCON_37//GUAYACAN INIA
DUR_153	7408818	ALTAR 84/STINT//SILVER_45/3/GUANAY/4/GREEN_14//YAV_10/AUK/5/SOMAT_4/INTER_8/6/STORLOM/3/RASCON_37/TARRO_2//RASCON_37/4/KIRKI_1/HIMAN_9/5/GLAS_5/LOTUS_4//SOMBRA_20/7/ALTAR 84/BINTEPE 85/3/STOT//ALTAR 84/ALD/4/POD_11/YAZI_1/5/VANRRIKSE_12/SNITAN/6/SOOT
DUR_154	7408843	ALTAR 84/STINT//SILVER_45/3/GUANAY/4/GREEN_14//YAV_10/AUK/5/GUAYACAN INIA/YEBAS_8/3/TOPDY_18/FOCHA_1//ALTAR 84/6/SOMAT_3/GREEN_22//2*RASCON_37/2*TARRO_2
DUR_155	7408856	CBC 509 CHILE/6/ECO/CMH76A.722//BIT/3/ALTAR 84/4/AJAIA_2/5/KJOVE_1/7/AJAIA_12/F3LOCAL(SEL.ETHIO.135.85)//PLATA_13/8/SOOTY_9/RASCON_37//WODUCK/CHAM_3/9/SOMAT_3/GREEN_22//2*RASCON_37/2*TARRO_2
DUR_156	7408885	SILVER_14/MOEWE//BISU_1/PATKA_3/3/PORRON_4/YUAN_1/9/USDA595/3/D67.3/RABI//CRA/4/ALO/5/HUI/YAV_1/6/ARDENTE/7/HUI/YAV79/8/POD_9/10/TARRO_1/2*YUAN_1//AJAIA_13/YAZI/4/ARMENT//SRN_3/NIGRIS_4/3/CANELO_9.1/11/CBC 509 CHILE/6/ECO/CMH76A.722//BIT/3/ALTAR 84/4
DUR_157	7408925	SILVER_14/MOEWE//BISU_1/PATKA_3/3/PORRON_4/YUAN_1/9/USDA595/3/D67.3/RABI//CRA/4/ALO/5/HUI/YAV_1/6/ARDENTE/7/HUI/YAV79/8/POD_9/10/TARRO_1/2*YUAN_1//AJAIA_13/YAZI/4/ARMENT//SRN_3/NIGRIS_4/3/CANELO_9.1/11/AJAIA_12/F3LOCAL(SEL.ETHIO.135.85)//PLATA_13/3/S
DUR_158	7408967	SILVER_14/MOEWE//BISU_1/PATKA_3/3/PORRON_4/YUAN_1/9/USDA595/3/D67.3/RABI//CRA/4/ALO/5/HUI/YAV_1/6/ARDENTE/7/HUI/YAV79/8/POD_9/10/TARRO_1/2*YUAN_1//AJAIA_13/YAZI/4/ARMENT//SRN_3/NIGRIS_4/3/CANELO_9.1/11/ALTAR 84/STINT//SILVER_45/3/GUANAY/4/GREEN_14//Y
DUR_159	7408983	SILVER_14/MOEWE//BISU_1/PATKA_3/3/PORRON_4/YUAN_1/9/USDA595/3/D67.3/RABI//CRA/4/ALO/5/HUI/YAV_1/6/ARDENTE/7/HUI/YAV79/8/POD_9/10/TARRO_1/2*YUAN_1//AJAIA_13/YAZI/4/ARMENT//SRN_3/NIGRIS_4/3/CANELO_9.1/11/CBC 514 CHILE/3/AUK/GUIL//GREEN
DUR_160	7409002	SILVER_14/MOEWE//BISU_1/PATKA_3/3/PORRON_4/YUAN_1/9/USDA595/3/D67.3/RABI//CRA/4/ALO/5/HUI/YAV_1/6/ARDENTE/7/HUI/YAV79/8/POD_9/10/TARRO_1/2*YUAN_1//AJAIA_13/YAZI/4/ARMENT//SRN_3/NIGRIS_4/3/CANELO_9.1/11/GUAYACAN INIA/2*SNITAN
DUR_161	7409071	E90040/MFOWL_13//LOTAIL_6/3/PROZANA/ARLIN//MUSK_6/9/USDA595/3/D67.3/RABI//CRA/4/ALO/5/HUI/YAV_1/6/ARDENTE/7/HUI/YAV79/8/POD_9/10/SORA/2*PLATA_12//RASCON_37/4/YAZI_1/AKAKI_4//SOMAT_3/3/AUK/GUIL//GREEN/11/WID22256/5/ALTAR 84/STINT//SILVER_45/3/GUANAY/4
DUR_162	7409080	E90040/MFOWL_13//LOTAIL_6/3/PROZANA/ARLIN//MUSK_6/9/USDA595/3/D67.3/RABI//CRA/4/ALO/5/HUI/YAV_1/6/ARDENTE/7/HUI/YAV79/8/POD_9/10/SORA/2*PLATA_12//RASCON_37/4/YAZI_1/AKAKI_4//SOMAT_3/3/AUK/GUIL//GREEN/11/AJAIA_12/F3LOCAL(SEL.ETHIO.135.85)//PLATA_13/3/
DUR_163	7409164	PLATA_6/GREEN_17/3/CHEN/AUK//BISU*2/5/PLATA_3//CREX/ALLA/3/SOMBRA_20/4/SILVER_14/MOEWE/7/AJAIA_12/F3LOCAL(SEL.ETHIO.135.85)//PLATA_13/3/SOMBRA_20/4/SNITAN/5/SOMAT_4/INTER_8/6/GUAYACAN INIA/POMA_2//SNITAN
DUR_164	7409181	1A.1D 5+1-06/3*WB881/6/CHEN_1/TEZ/3/GUIL//CIT71/CII/4/SORA/PLATA_12/5/STOT//ALTAR 84/ALD/7/DUKEM_1//PATKA_7/YAZI_1/3/PATKA_7/YAZI_1/9/CBC 509 CHILE/6/ECO/CMH76A.722//BIT/3/ALTAR 84/4/AJAIA_2/5/KJOVE_1/7/AJAIA_12/F3LOCAL(SEL.ETHIO.135.85)//PLATA_13/8/
DUR_165	7409188	1A.1D 5+1-06/3*WB881/6/CHEN_1/TEZ/3/GUIL//CIT71/CII/4/SORA/PLATA_12/5/STOT//ALTAR 84/ALD/7/DUKEM_1//PATKA_7/YAZI_1/3/PATKA_7/YAZI_1/8/WID22256/5/ALTAR 84/STINT//SILVER_45/3/GUANAY/4/GREEN_14//YAV_10/AUK/6/SN TURK MI83-84 503/LOTUS_4//MUSK_4/3/CANELO_
DUR_166	7409275	AJAIA_12/F3LOCAL(SEL.ETHIO.135.85)//PLATA_13/3/SOMBRA_20/4/SNITAN/5/SOMAT_4/INTER_8/6/GUAYACAN INIA/POMA_2//SNITAN/7/ODIN_15/WITNEK_1//ISLOM_1/5/TARRO_1/TISOMA_2//TARRO_1/3/COMB DUCK_2/ALAS//4*COMB DUCK_2/4/SHAG_9/BUTO_17/6/VANRRIKSE_6.2//1A-1D 2+12-
DUR_167	7409307	CBC 509 CHILE/6/ECO/CMH76A.722//BIT/3/ALTAR 84/4/AJAIA_2/5/KJOVE_1/7/AJAIA_12/F3LOCAL(SEL.ETHIO.135.85)//PLATA_13/8/SOOTY_9/RASCON_37//WODUCK/CHAM_3/10/CHEN_1/TEZ/3/GUIL//CIT71/CII/4/SORA/PLATA_12/5/STOT//ALTAR 84/ALD/9/USDA595/3/D67.3/RABI//CRA/4/AL
DUR_168	7409314	CBC 509 CHILE/6/ECO/CMH76A.722//BIT/3/ALTAR 84/4/AJAIA_2/5/KJOVE_1/7/AJAIA_12/F3LOCAL(SEL.ETHIO.135.85)//PLATA_13/8/SOOTY_9/RASCON_37//WODUCK/CHAM_3/9/TOPDY_18/FOCHA_1//ALTAR 84/3/AJAIA_12/F3LOCAL(SEL.ETHIO.135.85)//PLATA_13/4/SOMAT_3/GREEN_22/5/VRKS
DUR_169	7409323	CIRNO C 2008/5/SILK_3/DIPPER_6/3/ACO89/DUKEM_4//5*ACO89/4/PLATA_7/ILBOR_1//SOMAT_3/6/GUAYACAN INIA/POMA_2//SNITAN/4/D86135/ACO89//PORRON_4/3/SNITAN
DUR_170	7409351	CBC 509 CHILE/6/ECO/CMH76A.722//BIT/3/ALTAR 84/4/AJAIA_2/5/KJOVE_1/7/AJAIA_12/F3LOCAL(SEL.ETHIO.135.85)//PLATA_13/8/SOOTY_9/RASCON_37//WODUCK/CHAM_3/9/CMH85.797//CADO/BOOMER_33/4/ARMENT//SRN_3/NIGRIS_4/3/CANELO_9.1/10/ADAMAR_15//ALBIA_1/ALTAR 84/3/SN
DUR_171	7409379	HUBEI//SOOTY_9/RASCON_37/3/2*SOOTY_9/RASCON_37/4/CRAKE_10/RISSA/11/TATLER_1/TARRO_1/3/ALTAR 84/BISU_1//PLATA_2/10/PLATA_10/6/MQUE/4/USDA573//QFN/AA_7/3/ALBA-D/5/AVO/HUI/7/PLATA_13/8/THKNEE_11/9/CHEN/ALTAR 84/3/HUI/POC//BUB/RUFO/4/FNFOOT/12/TOPDY_18/F
DUR_172	7409395	GUAYACAN INIA/GUANAY//PORRON_4/BEJAH_7/6/TOPDY_18/FOCHA_1//ALTAR 84/3/AJAIA_12/F3LOCAL(SEL.ETHIO.135.85)//PLATA_13/4/SOMAT_3/GREEN_22/5/VRKS_3/3/AJAIA_12/F3LOCAL(SEL.ETHIO.135.85)//PLATA_13/7/SOMAT_3/GREEN_22//2*RASCON_37/2*TARRO_2
DUR_173	7409435	GUAYACAN INIA/GUANAY//PORRON_4/BEJAH_7/3/VANRRIKSE_12/SNITAN/10/CHEN_1/TEZ/3/GUIL//CIT71/CII/4/SORA/PLATA_12/5/STOT//ALTAR 84/ALD/9/USDA595/3/D67.3/RABI//CRA/4/ALO/5/HUI/YAV_1/6/ARDENTE/7/HUI/YAV79/8/POD_9/11/ALTAR 84/STINT//SILVER_45/3/GUANAY/4/GREE
DUR_174	7409445	GUAYACAN INIA/GUANAY//PORRON_4/BEJAH_7/3/VANRRIKSE_12/SNITAN/5/CMH85.797//CADO/BOOMER_33/4/ARMENT//SRN_3/NIGRIS_4/3/CANELO_9.1/6/HUBEI//SOOTY_9/RASCON_37/3/2*SOOTY_9/RASCON_37/4/2*SOOTY_9/RASCON_37
DUR_175	7409461	SOMAT_3/PHAX_1//TILO_1/LOTUS_4/3/GUANAY/5/NETTA_4/DUKEM_12//RASCON_19/3/SORA/2*PLATA_12/4/GREEN_18/FOCHA_1//AIRON_1/6/TOPDY_18/FOCHA_1//ALTAR 84/3/AJAIA_12/F3LOCAL(SEL.ETHIO.135.85)//PLATA_13/4/SOMAT_3/GREEN_22/5/VRKS_3/3/AJAIA_12/F3LOCAL(SEL.ETHIO.1
DUR_176	7409493	ALTAR 84/STINT//SILVER_45/3/GUANAY/4/GREEN_14//YAV_10/AUK/5/SOMAT_4/INTER_8/6/CMH85.797//CADO/BOOMER_33/4/ARMENT//SRN_3/NIGRIS_4/3/CANELO_9.1/7/GUAYACAN INIA/POMA_2//SNITAN/4/D86135/ACO89//PORRON_4/3/SNITAN
DUR_177	7409506	ADAMAR_15//ALBIA_1/ALTAR 84/3/SNITAN/4/SOMAT_4/INTER_8/5/SOOTY_9/RASCON_37/6/BICHENA/AKAKI_7/4/LIS_8/FILLO_6/3/FUUT//HORA/JOR/5/YAZI_1/AKAKI_4//SOMAT_3/3/AUK/GUIL//GREEN/7/SILK_3/DIPPER_6/3/ACO89/DUKEM_4//5*ACO89/4/PLATA_7/ILBOR_1//SOMAT_3/9/CBC 509
DUR_178	7409573	CALERO/6/BCRIS/BICUM//LLARETA INIA/3/DUKEM_12/2*RASCON_21/5/SILK_3/DIPPER_6/3/ACO89/DUKEM_4//5*ACO89/4/PLATA_7/ILBOR_1//SOMAT_3
DUR_179	7409575	CALERO/12/1A.1D 5+1-06/3*MOJO//RCOL/4/ARMENT//SRN_3/NIGRIS_4/3/CANELO_9.1/11/PLATA_10/6/MQUE/4/USDA573//QFN/AA_7/3/ALBA-D/5/AVO/HUI/7/PLATA_13/8/RAFI97/9/MALMUK_1/SERRATOR_1/10/ARMENT//SRN_3/NIGRIS_4/3/CANELO_9.1
DUR_180	7409752	SOOTY_9/RASCON_37//GUAYACAN INIA/11/BOOMER_33/ZAR/3/BRAK_2/AJAIA_2//SOLGA_8/10/PLATA_10/6/MQUE/4/USDA573//QFN/AA_7/3/ALBA-D/5/AVO/HUI/7/PLATA_13/8/THKNEE_11/9/CHEN/ALTAR 84/3/HUI/POC//BUB/RUFO/4/FNFOOT/12/WID22209/6/ADAMAR_15//ALBIA_1/ALTAR 84/3/SNIT
DUR_181	7409764	SOOTY_9/RASCON_37//GUAYACAN INIA/11/BOOMER_33/ZAR/3/BRAK_2/AJAIA_2//SOLGA_8/10/PLATA_10/6/MQUE/4/USDA573//QFN/AA_7/3/ALBA-D/5/AVO/HUI/7/PLATA_13/8/THKNEE_11/9/CHEN/ALTAR 84/3/HUI/POC//BUB/RUFO/4/FNFOOT/12/P91.272.3.1/3*MEXI75//2*JUPARE C 2001/5/ARTIC
DUR_182	7409772	SOOTY_9/RASCON_37//GUAYACAN INIA/11/BOOMER_33/ZAR/3/BRAK_2/AJAIA_2//SOLGA_8/10/PLATA_10/6/MQUE/4/USDA573//QFN/AA_7/3/ALBA-D/5/AVO/HUI/7/PLATA_13/8/THKNEE_11/9/CHEN/ALTAR 84/3/HUI/POC//BUB/RUFO/4/FNFOOT/12/SOOTY_9/RASCON_37//SOMAT_3.1/3/SOOTY_9/RASCON
DUR_183	7409774	SOOTY_9/RASCON_37//GUAYACAN INIA/11/BOOMER_33/ZAR/3/BRAK_2/AJAIA_2//SOLGA_8/10/PLATA_10/6/MQUE/4/USDA573//QFN/AA_7/3/ALBA-D/5/AVO/HUI/7/PLATA_13/8/THKNEE_11/9/CHEN/ALTAR 84/3/HUI/POC//BUB/RUFO/4/FNFOOT/12/M�ALI/6/MUSK_1//ACO89/FNFOOT_2/4/MUSK_4/3/PLA
DUR_184	7409895	SOOTY_9/RASCON_37//JUPARE C 2001/3/SOOTY_9/RASCON_37//CAMAYO/4/SOOTY_9/RASCON_37//SOMAT_3.1/3/SOOTY_9/RASCON_37//STORLOM/10/SOMAT_4/INTER_8/5/AJAIA_16//HORA/JRO/3/GAN/4/ZAR/9/BOOMER_18/LOTUS_4/3/MINIMUS_6/PLATA_16//IMMER/8/GEDIZ/FGO//GTA/3/SRN_1/4/TO
DUR_185	7409905	SOOTY_9/RASCON_37//JUPARE C 2001/3/SOOTY_9/RASCON_37//CAMAYO/4/SOOTY_9/RASCON_37//SOMAT_3.1/3/SOOTY_9/RASCON_37//STORLOM/11/M�ALI/6/MUSK_1//ACO89/FNFOOT_2/4/MUSK_4/3/PLATA_3//CREX/ALLA/5/OLUS*2/ILBOR//PATKA_7/YAZI_1/10/SELIM/9/ALTAR 84/860137//YAZI_1
DUR_186	7409975	SARAGOLLA/12/SOOTY_9/RASCON_37/3/SOOTY_9/TARRO_1//AJAIA_2/10/PLATA_10/6/MQUE/4/USDA573//QFN/AA_7/3/ALBA-D/5/AVO/HUI/7/PLATA_13/8/THKNEE_11/9/CHEN/ALTAR 84/3/HUI/POC//BUB/RUFO/4/FNFOOT/11/RISSA/GAN//POHO_1/3/PLATA_3//CREX/ALLA/4/JUPARE C 2001/5/ARMENT
DUR_187	7410092	CIRNO C 2008/5/CMH85.797//CADO/BOOMER_33/4/ARMENT//SRN_3/NIGRIS_4/3/CANELO_9.1/6/AJAIA_3/SILVER_16//AJAIA_13/YAZI/4/ARMENT//SRN_3/NIGRIS_4/3/CANELO_9.1/5/GODRIN/GUTROS//DUKEM/3/THKNEE_11
DUR_188	7410116	BCRIS/BICUM//LLARETA INIA/3/DUKEM_12/2*RASCON_21/6/PLATA_6/GREEN_17/3/CHEN/AUK//BISU*2/5/PLATA_3//CREX/ALLA/3/SOMBRA_20/4/SILVER_14/MOEWE/7/WID22256/5/ALTAR 84/STINT//SILVER_45/3/GUANAY/4/GREEN_14//YAV_10/AUK/6/SN TURK MI83-84 503/LOTUS_4//MUSK_4/3/C
DUR_189	7410208	HUBEI//SOOTY_9/RASCON_37/3/2*SOOTY_9/RASCON_37/4/2*SOOTY_9/RASCON_37/10/CHEN_1/TEZ/3/GUIL//CIT71/CII/4/SORA/PLATA_12/5/STOT//ALTAR 84/ALD/9/USDA595/3/D67.3/RABI//CRA/4/ALO/5/HUI/YAV_1/6/ARDENTE/7/HUI/YAV79/8/POD_9/12/SOOTY_9/RASCON_37//GUAYACAN INIA/
DUR_190	7410242	SOMAT_4/INTER_8/4/GODRIN/GUTROS//DUKEM/3/THKNEE_11/5/1A.1D 5+1-06/2*WB881//1A.1D 5+1-06/3*MOJO/3/BISU_1/PATKA_3/4/GODRIN/GUTROS//DUKEM/3/THKNEE_11/6/TOPDY_18/FOCHA_1//ALTAR 84/3/AJAIA_12/F3LOCAL(SEL.ETHIO.135.85)//PLATA_13/4/SOMAT_3/GREEN_22/5/VRKS_3
DUR_191	7410277	T.DIC 1460/MEXI75//MEXI75/T.MONOC.2433/3/CEMEXI C 2008/4/SOOTY_9/RASCON_37
DUR_192	7410332	SILVER_14/MOEWE//BISU_1/PATKA_3/3/PORRON_4/YUAN_1/9/USDA595/3/D67.3/RABI//CRA/4/ALO/5/HUI/YAV_1/6/ARDENTE/7/HUI/YAV79/8/POD_9/10/TARRO_1/2*YUAN_1//AJAIA_13/YAZI/4/ARMENT//SRN_3/NIGRIS_4/3/CANELO_9.1/11/CF4-JS 21//RASCON_37/2*TARRO_2/10/AAZ//ALTAR 84/
DUR_193	7410350	SILVER_14/MOEWE//BISU_1/PATKA_3/3/PORRON_4/YUAN_1/9/USDA595/3/D67.3/RABI//CRA/4/ALO/5/HUI/YAV_1/6/ARDENTE/7/HUI/YAV79/8/POD_9/10/TARRO_1/2*YUAN_1//AJAIA_13/YAZI/4/ARMENT//SRN_3/NIGRIS_4/3/CANELO_9.1/11/SOMAT_4/SILVER_1/4/STORLOM/3/RASCON_37/TARRO_2//
DUR_194	7410359	SILVER_14/MOEWE//BISU_1/PATKA_3/3/PORRON_4/YUAN_1/9/USDA595/3/D67.3/RABI//CRA/4/ALO/5/HUI/YAV_1/6/ARDENTE/7/HUI/YAV79/8/POD_9/10/TARRO_1/2*YUAN_1//AJAIA_13/YAZI/4/ARMENT//SRN_3/NIGRIS_4/3/CANELO_9.1/11/SOOTY_9/RASCON_37//GUAYACAN INIA/5/BRAK_2/AJAIA_
DUR_195	7410402	SILVER_14/MOEWE//BISU_1/PATKA_3/3/PORRON_4/YUAN_1/9/USDA595/3/D67.3/RABI//CRA/4/ALO/5/HUI/YAV_1/6/ARDENTE/7/HUI/YAV79/8/POD_9/10/TARRO_1/2*YUAN_1//AJAIA_13/YAZI/4/ARMENT//SRN_3/NIGRIS_4/3/CANELO_9.1/11/SOOTY_9/RASCON_37//JUPARE C 2001/3/SOOTY_9/RASCO
DUR_196	7410404	SILVER_14/MOEWE//BISU_1/PATKA_3/3/PORRON_4/YUAN_1/9/USDA595/3/D67.3/RABI//CRA/4/ALO/5/HUI/YAV_1/6/ARDENTE/7/HUI/YAV79/8/POD_9/10/TARRO_1/2*YUAN_1//AJAIA_13/YAZI/4/ARMENT//SRN_3/NIGRIS_4/3/CANELO_9.1/11/BICHENA/AKAKI_7/4/LIS_8/FILLO_6/3/FUUT//HORA/JOR
DUR_197	7410418	SILVER_14/MOEWE//BISU_1/PATKA_3/3/PORRON_4/YUAN_1/9/USDA595/3/D67.3/RABI//CRA/4/ALO/5/HUI/YAV_1/6/ARDENTE/7/HUI/YAV79/8/POD_9/10/TARRO_1/2*YUAN_1//AJAIA_13/YAZI/4/ARMENT//SRN_3/NIGRIS_4/3/CANELO_9.1/11/CF4-JS 21//RASCON_37/2*TARRO_2/10/AAZ//ALTAR 84/
DUR_198	7410419	BICHENA/AKAKI_7/4/LIS_8/FILLO_6/3/FUUT//HORA/JOR/5/YAZI_1/AKAKI_4//SOMAT_3/3/AUK/GUIL//GREEN/6/RASCON_33/TISOMA_2/3/CANELO_8//SORA/2*PLATA_12/4/SOMAT_4/INTER_8/7/ALTAR 84/STINT//SILVER_45/3/GUANAY/4/GREEN_14//YAV_10/AUK/5/GUAYACAN INIA/YEBAS_8/3/TOPD
DUR_199	7410448	SILVER_14/MOEWE//BISU_1/PATKA_3/3/PORRON_4/YUAN_1/9/USDA595/3/D67.3/RABI//CRA/4/ALO/5/HUI/YAV_1/6/ARDENTE/7/HUI/YAV79/8/POD_9/10/TARRO_1/2*YUAN_1//AJAIA_13/YAZI/4/ARMENT//SRN_3/NIGRIS_4/3/CANELO_9.1/11/SOOTY_9/RASCON_37//JUPARE C 2001/3/SOOTY_9/RASCO
DUR_200	7410487	AMMAR-1/6/CNDO/PRIMADUR//HAI-OU_17/3/SNITAN/4/PLATA_7/ILBOR_1//SOMAT_3/5/HESSIAN-F_2/3/STOT//ALTAR 84/ALD/7/EUPODA_3/SLA_2//MINIMUS/3/PLATA_7/ILBOR_1//SOMAT_3
DUR_201	7410498	SHAG_21/DIPPER_2//PATA_2/6/ARAM_7//CREX/ALLA/5/ENTE/MEXI_2//HUI/4/YAV_1/3/LD357E/2*TC60//JO69/7/ARMENT//SRN_3/NIGRIS_4/3/CANELO_9.1/8/SORA/2*PLATA_12/3/SORA/2*PLATA_12//SOMAT_3/4/AJAIA_13/YAZI//DIPPER_2/BUSHEN_3/9/TARRO_1/2*YUAN_1//AJAIA_13/YAZI/3/SO
DUR_202	7410510	SHAG_21/DIPPER_2//PATA_2/6/ARAM_7//CREX/ALLA/5/ENTE/MEXI_2//HUI/4/YAV_1/3/LD357E/2*TC60//JO69/7/ARMENT//SRN_3/NIGRIS_4/3/CANELO_9.1/8/SOMAT_3/3/STOT//ALTAR 84/ALD/4/FOCHA_1/MUSK_3/6/RANCO//CIT71/CII/3/COMDK/4/TCHO//SHWA/MALD/3/CREX/5/SNITAN/9/PLATA_6
DUR_203	7410526	SORA/2*PLATA_12/3/SORA/2*PLATA_12//SOMAT_3/4/AJAIA_13/YAZI//DIPPER_2/BUSHEN_3/5/NOK_23//PLATA_6/GREEN_17/3/SORA/2*PLATA_12//SRN_3/NIGRIS_4/8/SHAG_21/DIPPER_2//PATA_2/6/ARAM_7//CREX/ALLA/5/ENTE/MEXI_2//HUI/4/YAV_1/3/LD357E/2*TC60//JO69/7/ARMENT//SRN_3
DUR_204	7410549	SNITAN/5/AJAIA_12/F3LOCAL(SEL.ETHIO.135.85)//PLATA_13/3/SOMAT_3/4/SOOTY_9/RASCON_37/6/SNITAN/9/GUAYACAN INIA/GUANAY/8/GEDIZ/FGO//GTA/3/SRN_1/4/TOTUS/5/ENTE/MEXI_2//HUI/4/YAV_1/3/LD357E/2*TC60//JO69/6/SOMBRA_20/7/JUPARE C 2001/10/NOK_23//PLATA_6/GREEN
DUR_205	7410557	SNITAN/5/AJAIA_12/F3LOCAL(SEL.ETHIO.135.85)//PLATA_13/3/SOMAT_3/4/SOOTY_9/RASCON_37/6/SNITAN/10/SWAHEN_2/KIRKI_8//PROZANA_1/4/ADAMAR_15//ALBIA_1/ALTAR 84/3/SNITAN/9/GUAYACAN INIA/GUANAY/8/GEDIZ/FGO//GTA/3/SRN_1/4/TOTUS/5/ENTE/MEXI_2//HUI/4/YAV_1/3/LD
DUR_206	7410559	CNDO/PRIMADUR//HAI-OU_17/3/SNITAN/4/PLATA_7/ILBOR_1//SOMAT_3/5/HESSIAN-F_2/3/STOT//ALTAR 84/ALD/7/SOMAT_3/3/STOT//ALTAR 84/ALD/4/FOCHA_1/MUSK_3/6/RANCO//CIT71/CII/3/COMDK/4/TCHO//SHWA/MALD/3/CREX/5/SNITAN/10/SWAHEN_2/KIRKI_8//PROZANA_1/4/ADAMAR_15//A
DUR_207	7410621	GEROMTEL-1/10/SWAHEN_2/KIRKI_8//PROZANA_1/4/ADAMAR_15//ALBIA_1/ALTAR 84/3/SNITAN/9/GUAYACAN INIA/GUANAY/8/GEDIZ/FGO//GTA/3/SRN_1/4/TOTUS/5/ENTE/MEXI_2//HUI/4/YAV_1/3/LD357E/2*TC60//JO69/6/SOMBRA_20/7/JUPARE C 2001/11/GUAYACAN INIA/GUANAY/8/GEDIZ/FGO/
DUR_208	7410632	SHAG_21/DIPPER_2//PATA_2/6/ARAM_7//CREX/ALLA/5/ENTE/MEXI_2//HUI/4/YAV_1/3/LD357E/2*TC60//JO69/7/ARMENT//SRN_3/NIGRIS_4/3/CANELO_9.1/8/MOHAWK/6/LOTUS_5/F3LOCAL(SEL.ETHIO.135.85)/5/CHEN/ALTAR 84/3/HUI/POC//BUB/RUFO/4/FNFOOT/9/NOK_23//PLATA_6/GREEN_17/3
DUR_209	7410646	SHAG_21/DIPPER_2//PATA_2/6/ARAM_7//CREX/ALLA/5/ENTE/MEXI_2//HUI/4/YAV_1/3/LD357E/2*TC60//JO69/7/ARMENT//SRN_3/NIGRIS_4/3/CANELO_9.1/9/GUAYACAN INIA/GUANAY/8/GEDIZ/FGO//GTA/3/SRN_1/4/TOTUS/5/ENTE/MEXI_2//HUI/4/YAV_1/3/LD357E/2*TC60//JO69/6/SOMBRA_20/7
DUR_210	7410659	MOHAWK/6/LOTUS_5/F3LOCAL(SEL.ETHIO.135.85)/5/CHEN/ALTAR 84/3/HUI/POC//BUB/RUFO/4/FNFOOT/7/SNITAN/5/AJAIA_12/F3LOCAL(SEL.ETHIO.135.85)//PLATA_13/3/SOMAT_3/4/SOOTY_9/RASCON_37/6/SNITAN/10/SWAHEN_2/KIRKI_8//PROZANA_1/4/ADAMAR_15//ALBIA_1/ALTAR 84/3/SNIT
DUR_211	7410727	DWL5023/9/GUAYACAN INIA/GUANAY/8/GEDIZ/FGO//GTA/3/SRN_1/4/TOTUS/5/ENTE/MEXI_2//HUI/4/YAV_1/3/LD357E/2*TC60//JO69/6/SOMBRA_20/7/JUPARE C 2001/10/MOHAWK/6/LOTUS_5/F3LOCAL(SEL.ETHIO.135.85)/5/CHEN/ALTAR 84/3/HUI/POC//BUB/RUFO/4/FNFOOT
DUR_212	7410795	DWL5023/10/SWAHEN_2/KIRKI_8//PROZANA_1/4/ADAMAR_15//ALBIA_1/ALTAR 84/3/SNITAN/9/GUAYACAN INIA/GUANAY/8/GEDIZ/FGO//GTA/3/SRN_1/4/TOTUS/5/ENTE/MEXI_2//HUI/4/YAV_1/3/LD357E/2*TC60//JO69/6/SOMBRA_20/7/JUPARE C 2001/11/SOMAT_3/3/STOT//ALTAR 84/ALD/4/FOCHA
DUR_213	7410802	WID22289/6/CNDO/PRIMADUR//HAI-OU_17/3/SNITAN/4/PLATA_7/ILBOR_1//SOMAT_3/5/HESSIAN-F_2/3/STOT//ALTAR 84/ALD/7/SORA/2*PLATA_12/3/SORA/2*PLATA_12//SOMAT_3/4/AJAIA_13/YAZI//DIPPER_2/BUSHEN_3
DUR_214	7410825	A 624/7/SOMAT_3/3/STOT//ALTAR 84/ALD/4/FOCHA_1/MUSK_3/6/RANCO//CIT71/CII/3/COMDK/4/TCHO//SHWA/MALD/3/CREX/5/SNITAN/8/MUSK_1//ACO89/FNFOOT_2/4/MUSK_4/3/PLATA_3//CREX/ALLA/5/OLUS*2/ILBOR//PATKA_7/YAZI_1
DUR_215	7410894	MOHAWK/6/LOTUS_5/F3LOCAL(SEL.ETHIO.135.85)/5/CHEN/ALTAR 84/3/HUI/POC//BUB/RUFO/4/FNFOOT/7/ODIN_15/WITNEK_1//ISLOM_1/5/TARRO_1/TISOMA_2//TARRO_1/3/COMB DUCK_2/ALAS//4*COMB DUCK_2/4/SHAG_9/BUTO_17/6/VANRRIKSE_6.2//1A-1D 2+12-5/3*WB881/5/TARRO_1/TISOMA_
DUR_216	7606753	CALERO//SOOTY_9/RASCON_37
DUR_217	7606773	CARPIO//SOOTY_9/RASCON_37
DUR_218	7606790	SWABAA ELGIA,ITGC//SOOTY_9/RASCON_37
DUR_219	7606802	INRAT 69,ITGC//SOOTY_9/RASCON_37
DUR_220	7606807	PI 61111-GRIN//SOOTY_9/RASCON_37
DUR_221	7606811	T.DICOCCON, PI 94747//SOOTY_9/RASCON_37
DUR_222	7606821	T.DICOCCON PI 94749-GRIN//SOOTY_9/RASCON_37
DUR_223	7606825	T.CARTHLICUM PI 572849-GRIN//SOOTY_9/RASCON_37
DUR_224	7147198	CNDO/PRIMADUR//HAI-OU_17/3/SNITAN/4/JUPARE C 2001/5/CNDO/PRIMADUR//HAI-OU_17/3/SNITAN*2/6/PLANETA/PIQUERO//BERGAND/KNIPA
DUR_225	7147237	CHEN_1/TEZ/3/GUIL//CIT71/CII/4/SORA/PLATA_12/5/STOT//ALTAR 84/ALD/9/USDA595/3/D67.3/RABI//CRA/4/ALO/5/HUI/YAV_1/6/ARDENTE/7/HUI/YAV79/8/POD_9/10/BAIRDS/11/PLANETA/PIQUERO//BERGAND/KNIPA
DUR_226	7147250	GEDIZ/FGO//GTA/3/SRN_1/4/TOTUS/5/ENTE/MEXI_2//HUI/4/YAV_1/3/LD357E/2*TC60//JO69/6/SOMBRA_20/7/JUPARE C 2001/8/CS/TH.CU//GLEN/3/GEN/4/MYNA/VUL/5/2*DON87/6/2*BUSCA_3/9/BAIRDS/10/PLAYERO/AMIC//PIQUERO/KNIPA
DUR_227	7147285	HELLER/ORLU
DUR_228	7384182	PLAYERO/AMIC//PIQUERO/KNIPA/3/SOOTY_9/RASCON_37
DUR_229	7384191	HELLER #1/SVEVO
DUR_230	7384198	HELLER/CLAUDIO
DUR_231	7384199	PLAYERO/AMIC//PIQUERO/KNIPA/3/SVEVO
DUR_232	7384200	PLANETA/PIQUERO//BERGAND/KNIPA/3/CLAUDIO
DUR_233	7384201	PLANETA/PIQUERO//BERGAND/KNIPA/3/SVEVO
DUR_234	7384203	PLANETA/PIQUERO//BERGAND/KNIPA/3/CLAUDIO
DUR_235	7384209	PLANETA/AMIC//BERGAND/TRILE/3/CLAUDIO
DUR_236	7384213	BAIRDS/CLAUDIO
DUR_237	7384216	BAIRDS/CLAUDIO
DUR_238	7384219	BAIRDS/SVEVO
DUR_239	7384222	HELLER #1/2*CEMEXI C 2008
DUR_240	7384228	HELLER #1//2*SOOTY_9/RASCON_37
DUR_241	7384233	HELLER//2*SOOTY_9/RASCON_37
DUR_242	7384234	PLANETA/AMIC//BERGAND/TRILE/3/2*SOOTY_9/RASCON_37
DUR_243	7384237	BAIRDS//2*SOOTY_9/RASCON_37
DUR_244	7384241	BAIRDS/2*CEMEXI C 2008
DUR_245	7384248	PLAYERO/AMIC//PIQUERO/KNIPA/3/DAKTER/4/SOOTY_9/RASCON_37
DUR_246	7384250	PLANETA/AMIC//BERGAND/TRILE/3/DAKTER/4/CEMEXI C 2008
DUR_247	7384262	BAIRDS/DAKTER//SOOTY_9/RASCON_37
DUR_248	7606826	HELLER #1//SOOTY_9/RASCON_37
DUR_249	7606909	PLAYERO/AMIC//PIQUERO/KNIPA/3/SOOTY_9/RASCON_37
DUR_250	7606971	PLANETA/AMIC//BERGAND/TRILE/3/SOOTY_9/RASCON_37
DUR_251	7607064	BAIRDS//SOOTY_9/RASCON_37
DUR_252	7405994	PLANETA/AMIC//BERGAND/TRILE/3/SVEVO/4/PLANETA/PIQUERO//BERGAND/KNIPA
DUR_253	7406012	PLANETA/PIQUERO//BERGAND/KNIPA/3/SVEVO/4/PLANETA/AMIC//BERGAND/TRILE
DUR_254	7406016	BAIRDS/SVEVO//HELLER
DUR_255	7406021	BAIRDS/SVEVO/3/PLANETA/PIQUERO//BERGAND/KNIPA
DUR_256	7406050	VIVADUR//ATIL/HELLER #1
DUR_257	7406069	PI 352426//ATIL/HELLER #1
DUR_258	7406193	ASA DE CORVO//PLATINUM/HELLER #1
DUR_259	7406218	VIVADUR//PLATINUM/BAIRDS
DUR_260	6469777	AG 1-22/2*ACO89//2*UC1113/3/SOOTY_9/RASCON_37
DUR_261	6420695	BHA/3/SORA/2*PLATA_12//SRN_3/NIGRIS_4/4/AG 1-22/2*ACO89//2*UC1113
DUR_262	6420696	BHA/3/SORA/2*PLATA_12//SRN_3/NIGRIS_4/4/AG 1-22/2*ACO89//2*UC1113
DUR_263	6420697	BHA/3/SORA/2*PLATA_12//SRN_3/NIGRIS_4/4/AG 1-22/2*ACO89//2*UC1113
DUR_264	6420699	BHA/3/SORA/2*PLATA_12//SRN_3/NIGRIS_4/4/AG 1-22/2*ACO89//2*UC1113
DUR_265	6420704	BHA/3/SORA/2*PLATA_12//SRN_3/NIGRIS_4/4/AG 1-22/2*ACO89//2*UC1113
DUR_266	6951158	AG 1-22/2*ACO89//2*UC1113/3/5*SOOTY_9/RASCON_37/5/SILK_3/DIPPER_6/3/ACO89/DUKEM_4//5*ACO89/4/PLATA_7/ILBOR_1//SOMAT_3
DUR_267	6951159	AG 1-22/2*ACO89//2*UC1113/3/5*SOOTY_9/RASCON_37/5/ADAMAR_15//ALBIA_1/ALTAR 84/3/SNITAN/4/SOMAT_4/INTER_8
DUR_268	6951168	AG 1-22/2*ACO89//2*UC1113/3/5*RCOL/5/C94.52/3/2*AJAIA_12/F3LOCAL(SEL.ETHIO.135.85)//PLATA_13/4/2*RASCON_37/2*TARRO_2
DUR_269	6701302	AG 1-22/2*ACO89//2*UC1113/8/AVTA/ALTAR 84/5/CHEN/ALTAR 84/3/HUI/POC//BUB/RUFO/4/FNFOOT/6/SORA/2*PLATA_12//SOMAT_3/7/SOOTY_9/RASCON_37/11/7A.7S-S3/3*ACO89/10/TADIZ/9/USDA595/3/D67.3/RABI//CRA/4/ALO/5/HUI/YAV_1/6/ARDENTE/7/HUI/YAV79/8/POD_9
DUR_270	5928162	TRIDENT/3*KUCUK
DUR_271	5928165	TRIDENT//CADO/BOOMER_33/9/USDA595/3/D67.3/RABI//CRA/4/ALO/5/HUI/YAV_1/6/ARDENTE/7/HUI/YAV79/8/POD_9/10/USDA595/3/D67.3/RABI//CRA/4/ALO/5/HUI/YAV_1/6/ARDENTE/7/HUI/YAV79/8/POD_9/11/GODRIN/GUTROS//DUKEM/3/THKNEE_11/12/GLAS_5/LOTUS_4//SOMBRA_20
DUR_272	6951185	TRIDENT/3*KUCUK/13/TRIDENT//CADO/BOOMER_33/9/USDA595/3/D67.3/RABI//CRA/4/ALO/5/HUI/YAV_1/6/ARDENTE/7/HUI/YAV79/8/POD_9/10/USDA595/3/D67.3/RABI//CRA/4/ALO/5/HUI/YAV_1/6/ARDENTE/7/HUI/YAV79/8/POD_9/11/GODRIN/GUTROS//DUKEM/3/THKNEE_11/12/GLAS_5/LOTUS_4/
DUR_273	6951195	SLVS/GUANAY/4/YAZI_1/AKAKI_4//SOMAT_3/3/AUK/GUIL//GREEN/5/TRIDENT/3*KUCUK/14/TRIDENT//CADO/BOOMER_33/9/USDA595/3/D67.3/RABI//CRA/4/ALO/5/HUI/YAV_1/6/ARDENTE/7/HUI/YAV79/8/POD_9/10/USDA595/3/D67.3/RABI//CRA/4/ALO/5/HUI/YAV_1/6/ARDENTE/7/HUI/YAV79/8/PO
DUR_274	6951188	SLVS/5/AJAIA_16//HORA/JRO/3/GAN/4/ZAR/6/SOMAT_3/PHAX_1//TILO_1/LOTUS_4/11/CANELO_9.1/SNITAN/10/PLATA_10/6/MQUE/4/USDA573//QFN/AA_7/3/ALBA-D/5/AVO/HUI/7/PLATA_13/8/THKNEE_11/9/CHEN/ALTAR 84/3/HUI/POC//BUB/RUFO/4/FNFOOT/12/TRIDENT/3*KUCUK/6/YAV79/4/ARM
DUR_275	6951189	SLVS/GUANAY/4/YAZI_1/AKAKI_4//SOMAT_3/3/AUK/GUIL//GREEN/5/YAZI_1/AKAKI_4//SOMAT_3/3/AUK/GUIL//GREEN/13/TRIDENT//CADO/BOOMER_33/9/USDA595/3/D67.3/RABI//CRA/4/ALO/5/HUI/YAV_1/6/ARDENTE/7/HUI/YAV79/8/POD_9/10/USDA595/3/D67.3/RABI//CRA/4/ALO/5/HUI/YAV_1/
DUR_276	6951191	SLVS/GUANAY/4/YAZI_1/AKAKI_4//SOMAT_3/3/AUK/GUIL//GREEN/5/YAZI_1/AKAKI_4//SOMAT_3/3/AUK/GUIL//GREEN/13/TRIDENT//CADO/BOOMER_33/9/USDA595/3/D67.3/RABI//CRA/4/ALO/5/HUI/YAV_1/6/ARDENTE/7/HUI/YAV79/8/POD_9/10/USDA595/3/D67.3/RABI//CRA/4/ALO/5/HUI/YAV_1/
DUR_277	6951193	SLVS/GUANAY/4/YAZI_1/AKAKI_4//SOMAT_3/3/AUK/GUIL//GREEN/5/YAZI_1/AKAKI_4//SOMAT_3/3/AUK/GUIL//GREEN/13/TRIDENT//CADO/BOOMER_33/9/USDA595/3/D67.3/RABI//CRA/4/ALO/5/HUI/YAV_1/6/ARDENTE/7/HUI/YAV79/8/POD_9/10/USDA595/3/D67.3/RABI//CRA/4/ALO/5/HUI/YAV_1/
DUR_278	7147176	SW SR227.B (SR 22)/6/2*RASCON_22/RASCON_21//MOJO_2/3/GUANAY/4/RCOL/5/SORA/2*PLATA_12//SOMAT_3/7/C F4 20 S/4/YAZI_1/AKAKI_4//SOMAT_3/3/AUK/GUIL//GREEN/5/CANELO_9.1//SHAKE_3/2*AJAIA_2/8/AG 1-22/2*ACO89//2*UC1113/3/5*KOFA/5/KOFA/4/DUKEM_1//PATKA_7/YAZI_
DUR_279	7147177	SW SR227.B (SR 22)/6/2*RASCON_22/RASCON_21//MOJO_2/3/GUANAY/4/RCOL/5/SORA/2*PLATA_12//SOMAT_3/7/C F4 20 S/4/YAZI_1/AKAKI_4//SOMAT_3/3/AUK/GUIL//GREEN/5/CANELO_9.1//SHAKE_3/2*AJAIA_2/8/AG 1-22/2*ACO89//2*UC1113/3/5*KOFA/5/KOFA/4/DUKEM_1//PATKA_7/YAZI_
DUR_280	7147178	AG 1-22/2*ACO89//2*UC1113/3/5*KOFA/5/KOFA/4/DUKEM_1//PATKA_7/YAZI_1/3/PATKA_7/YAZI_1/8/SW SR227.B (SR 22)/6/2*RASCON_22/RASCON_21//MOJO_2/3/GUANAY/4/RCOL/5/SORA/2*PLATA_12//SOMAT_3/7/CMH83.2578/4/D88059//WARD/YAV79/3/ACO89/5/2*SOOTY_9/RASCON_37/6/1A.
DUR_281	7147179	AG 1-22/2*ACO89//2*UC1113/3/5*KOFA/5/KOFA/4/DUKEM_1//PATKA_7/YAZI_1/3/PATKA_7/YAZI_1/8/SW SR227.B (SR 22)/6/2*RASCON_22/RASCON_21//MOJO_2/3/GUANAY/4/RCOL/5/SORA/2*PLATA_12//SOMAT_3/7/CMH83.2578/4/D88059//WARD/YAV79/3/ACO89/5/2*SOOTY_9/RASCON_37/6/1A.
DUR_282	7147180	AG 1-22/2*ACO89//2*UC1113/3/5*KOFA/5/KOFA/4/DUKEM_1//PATKA_7/YAZI_1/3/PATKA_7/YAZI_1/8/SW SR227.B (SR 22)/6/2*RASCON_22/RASCON_21//MOJO_2/3/GUANAY/4/RCOL/5/SORA/2*PLATA_12//SOMAT_3/7/CMH83.2578/4/D88059//WARD/YAV79/3/ACO89/5/2*SOOTY_9/RASCON_37/6/1A.
DUR_283	7147182	AG 1-22/2*ACO89//2*UC1113/3/5*KOFA/5/KOFA/4/DUKEM_1//PATKA_7/YAZI_1/3/PATKA_7/YAZI_1/8/SW SR227.B (SR 22)/6/2*RASCON_22/RASCON_21//MOJO_2/3/GUANAY/4/RCOL/5/SORA/2*PLATA_12//SOMAT_3/7/CMH83.2578/4/D88059//WARD/YAV79/3/ACO89/5/2*SOOTY_9/RASCON_37/6/1A.
