# Supplementary material for: Multiple-Race Stem Rust Resistance Loci Identified in Durum Wheat Using Genome-Wide Association Mapping
Source: Front Plant Sci. 2020 Dec 17;11:598509. doi: 10.3389/fpls.2020.598509 (PMC7773921; doi:10.3389/fpls.2020.598509)
Supplement: Supplementary Table 10 — Information on KASP assays designed for screening lines for the presence of Sr2, Sr13, and Lr46/Sr58. [file Table_10.xlsx]

## Sheet: Sheet1
Supplementary TABLE 10. Information on KASP assays designed for screening lines for the presence of Sr2, Sr13 and Lr46/Sr58.
Primer_name	Primer_seq	Allele	Allele_type	notes:
Sr13-Rev_ALT	GAAGGTGACCAAGTTCATGCTAGAAGTCATCATCATCATTCCCCCA	T	non-Sr13
Sr13-Rev_ALC	GAAGGTCGGAGTCAACGGATTAAGTCATCATCATCATTCCCCCG	C	Sr13
Sr13-Rev_C1	CGGTAAACTATGCACACAAAACCTTTGTT
Lr46_JF2-2_AL1	GAAGGTGACCAAGTTCATGCTATTGTGTGAAGATAGAAGTTCTAATTGAAC	C	non-Lr46/Yr29
Lr46_JF2-2_AL2	GAAGGTCGGAGTCAACGGATTGTGTGAAGATAGAAGTTCTAATTGAAG	G	Lr46
Lr46_JF2-2_C1	CTTGTTCTCTCTTGGAGCGTTGGTA
Sr2_ger9_3p_AL1	GAAGGTGACCAAGTTCATGCTGTGCGAGACATCCAACACTCAC	G	non-Sr2	known null allele, scored as non-Sr2
Sr2_ger9_3p_AL2	GAAGGTCGGAGTCAACGGATTGTGCGAGACATCCAACACTCAT	A	Sr2
Sr2_ger9_3p_C1	CTCAAATGGTCGAGCACAAGCTCTA
tail_AL1 (FAM)	GAAGGTGACCAAGTTCATGCT
tail_AL2 (HEX)	GAAGGTCGGAGTCAACGGATT
